# Supplementary material for: Chitosan modulates Pochonia chlamydosporia gene expression during nematode egg parasitism
Source: Environ Microbiol. 2021 Feb 5;23(9):4980–97. doi: 10.1111/1462-2920.15408 (PMC8518118; doi:10.1111/1462-2920.15408)
Supplement: Supplementary file 1 — Appendix S1. Supporting Information. [file EMI-23-4980-s011.xlsx]

## Sheet: all.merge
Full ID	QPCR	>10 counts in at least one sample	>10 counts in at least three samples	GenBank protein accession	UExe DGE results (log2FC & p adjusted value) & UA log2FC																	Raw counts (UExe)												Raw counts (UA)												DESeq2 normalised counts (Uexe)
					A: Control vs Chitosan		B: No nematode vs Nematode		C: No nematode Control vs No nematode Chitosan			D: Nematode Control vs Nematode Chitosan		E: No nematode Control vs Nematode Control			F: No nematode Chitosan vs Nematode Chitosan		G: No Nematode Control vs Nematode Chitosan
					A: (Pc + PcRKN) vs (PcQ + PcRKNQ)		B: (Pc + PcQ) vs (PcRKN + PcRKNQ)		C: Pc vs PcQ			D: PcRKN vs PcRKNQ		E: Pc vs PcRKN			F: PcQ vs PcRKNQ		G: Pc vs PcRKNQ
																						UExe	UExe	UExe	UExe	UExe	UExe	UExe	UExe	UExe	UExe	UExe	UExe	UA	UA	UA	UA	UA	UA	UA	UA	UA	UA	UA	UA
					UExe padj.A	UExe log2FoldChange.A	UExe padj.B	UExe log2FoldChange.B	UExe padj.C	UExe log2FoldChange.C	UA Lg2FCPCQ	UExe padj.D	UExe log2FoldChange.D	UExe padj.E	UExe log2FoldChange.E	UA Lg2FCPCRKN	UExe padj.F	UExe log2FoldChange.F	UExe padj.G	UExe log2FoldChange.G	UA Lg2FCPCRKNQ	Pc_1	Pc_2	Pc_3	PcQ_1	PcQ_2	PcQ_3	PcRKN_1	PcRKN_2	PcRKN_3	PcRKNQ_1	PcRKNQ_2	PcRKNQ_3	Pc_1_Read_Count	Pc_2_Read_Count	Pc_3_Read_Count	PcQ_1_Read_Count	PcQ_2_Read_Count	PcQ_3_Read_Count	PcRKN_1_Read_Count	PcRKN_2_Read_Count	PcRKN_3_Read_Count	PcRKNQ_1_Read_Count	PcRKNQ_2_Read_Count	PcRKNQ_3_Read_Count	Pc_1	Pc_2	Pc_3	PcQ_1
lcl|AOSW02000001.1_cds_RZR70428.1_1	NO	TRUE	TRUE	RZR70428.1	0.995211	0.00170825	0.929157	-0.0122775	1	-0.00145389	0.0998408	1	0.000403523	0.83618	-0.0828505	-0.0830652	1	-8.0955e-05	0.960181	-0.0142894	0.00950482	1075	825	1352	1523	1744	1022	997	1231	842	1584	837	1075	1834	1784	2663	2947	3134	2009	2047	2418	1784	2953	1711	2296	1120.35	860.204	1443.72	1429.74
lcl|AOSW02000003.1_cds_RZR70426.1_2	NO	TRUE	TRUE	RZR70426.1	0.975612	0.0155273	0.914142	-0.00943183	0.890907	-0.033888	-0.870507	1	0.00557697	0.535407	-0.16532	-1.78099	1	0.000528086	0.996382	-0.00185259	-0.242385	471	498	123	318	222	199	217	67	58	85	260	611	926	1498	321	745	520	531	536	173	162	215	745	1725	384.803	588.732	139.684	275.304
lcl|AOSW02000003.1_cds_RZR70427.1_3	NO	TRUE	TRUE	RZR70427.1	0.896425	0.0217042	0.899667	-0.0123143	0.954673	-0.0151494	-0.189511	1	0.00558038	0.526805	-0.196439	-0.970447	1	0.000324232	0.953833	0.0157296	-0.0843671	772	753	354	949	623	439	569	332	176	380	552	1108	1570	1580	758	1948	1275	923	1169	683	359	743	1154	2341	801.516	786.738	378.244	890.263
lcl|AOSW02000952.1_cds_RZR58471.1_11838	NO	FALSE	FALSE	RZR58471.1	NA	0	NA	0	NA	0	#NUM!	NA	0	NA	0	#NUM!	NA	0	NA	0	#NUM!	0	0	0	0	0	0	0	0	0	0	0	0	0	0	0	0	0	0	0	0	0	0	0	0	0	0	0	0
lcl|AOSW02000004.1_cds_RZR70425.1_4	NO	TRUE	TRUE	RZR70425.1	0.851808	-0.0339043	0.902979	-0.0107224	0.223417	-0.568028	-0.560862	1	0.0010931	0.310208	-0.33682	-0.14094	1	0.00117161	0.445527	-0.215158	-0.678153	3533	1751	675	2354	2315	563	3493	2121	308	1988	1879	479	5837	3065	1617	4001	3796	1254	6500	3771	795	3191	3552	1053	3601.73	1847.73	723.323	2200.72
lcl|AOSW02000952.1_cds_RZR58473.1_11840	NO	TRUE	FALSE	RZR58473.1	0.995211	-0.0143717	0.953521	-0.00418261	0.656152	0.112922	0.545144	1	-0.0193229	0.562985	0.119511	0.918482	1	-0.0114424	0.840628	-0.045033	-0.655815	2	5	5	5	5	9	6	3	7	0	0	6	6	10	22	14	19	29	20	13	35	0	3	24	1.62597	5.97358	5.74021	4.3191
lcl|AOSW02000952.1_cds_RZR58474.1_11841	NO	FALSE	FALSE	RZR58474.1	NA	0.0167859	0.941863	0.00404349	0.889223	0.0262037	#NUM!	1	0.00270944	1	0	#NUM!	1	0.00180033	0.783781	0.0348613	#NUM!	0	0	0	0	0	1	0	0	0	0	0	4	0	0	0	0	2	3	0	0	0	0	0	8	0	0	0	0
lcl|AOSW02000005.1_cds_RZR70424.1_5	NO	TRUE	TRUE	RZR70424.1	0.578265	-0.02007	0.856424	-0.0287475	0.743838	-0.0660228	-0.0666283	1	-0.00158297	0.871544	-0.0677253	0.0436059	1	-0.000570967	0.445527	-0.195441	-0.369657	1390	1242	1427	1640	2051	1059	1389	1821	1043	1472	883	1028	2614	2774	3262	3418	4214	2412	3093	3934	2492	2981	1977	2475	1459.78	1289.71	1521.96	1541.75
lcl|AOSW02000006.1_cds_RZR70422.1_6	NO	TRUE	TRUE	RZR70422.1	0.995211	0.00153333	0.983485	-0.00242323	0.935125	0.0197671	-0.318313	1	9.81979e-06	0.985229	0.013557	-0.354397	1	-0.000137665	0.973039	0.00977781	-0.242438	50151	68698	79580	51572	74205	68081	44638	42663	60580	57988	39386	81321	103003	163271	193499	112636	156984	163529	102868	94936	158621	122552	94564	210425	50624.9	72890	85411.5	48122.7
lcl|AOSW02000952.1_cds_RZR58477.1_11836	NO	TRUE	FALSE	RZR58477.1	NA	0.0177519	0.941544	-0.00453955	0.989367	-0.00558832	-0.25344	1	0.00479275	0.815573	-0.0269847	-1.23141	1	0.000552959	1	0.000247946	-1.51547	2	0	0	2	4	0	1	0	0	1	2	0	6	0	0	0	7	0	3	0	0	3	0	0	2.11063	0	0	1.89149
lcl|AOSW02000952.1_cds_RZR58478.1_11837	NO	FALSE	FALSE	RZR58478.1	NA	0	NA	0	NA	0	#NUM!	NA	0	NA	0	#NUM!	NA	0	NA	0	#NUM!	0	0	0	0	0	0	0	0	0	0	0	0	0	0	0	0	0	0	0	0	0	0	0	0	0	0	0	0
lcl|AOSW02000006.1_cds_RZR70423.1_7	NO	TRUE	TRUE	RZR70423.1	0.993494	-0.0171854	0.831094	-0.0180403	0.0355809	-1.7417	-2.87492	0.962155	0.0228869	0.0390655	-1.62746	-3.44264	1	0.00485804	0.267098	-0.405673	-1.46445	45125	10570	1646	2321	5318	2112	1373	2507	1310	17681	1634	3228	86440	22109	3826	4821	10768	4669	2943	5215	3447	34358	3576	7412	47605.6	10949.6	1754.27	2183.75
lcl|AOSW02000008.1_cds_RZR70420.1_9	NO	TRUE	TRUE	RZR70420.1	0.970533	0.0229867	1.78171e-05	4.11235	0.855839	0.0472174	-0.132179	1	0.00114438	0.0581611	1.14082	3.0679	0.0406415	2.00774	0.00262447	3.41881	4.33366	0	2	5	0	1	9	54	25	17	52	25	127	3	4	11	0	3	14	83	40	27	86	39	237	0	2.1534	5.33083	0
lcl|AOSW02000009.1_cds_RZR70419.1_10	NO	TRUE	TRUE	RZR70419.1	0.604787	-0.0145973	0.811695	-0.0501376	0.648646	-0.0915561	-0.153969	1	-0.00109453	0.628767	-0.167816	-0.146927	1	-0.000652188	0.327909	-0.248326	-0.470208	2846	2739	2303	2915	3770	2061	3513	2585	1469	2237	2204	1894	5370	5634	4902	5816	7312	4355	7187	5261	3152	4350	4576	4157	3019.49	2828.91	2452.28	2745.44
lcl|AOSW02000011.1_cds_RZR70418.1_11	NO	TRUE	TRUE	RZR70418.1	0.999924	0.000300959	0.55956	0.0714673	0.779384	-0.0658805	-0.740961	1	0.00161815	0.750857	0.0829814	0.815729	0.772595	0.0291113	0.533549	0.16405	1.39792	56	117	99	97	64	50	169	159	156	421	9	334	123	256	271	206	127	119	394	385	391	916	24	844	57.4367	123.054	105.985	90.7886
lcl|AOSW02000013.1_cds_RZR70416.1_13	NO	TRUE	TRUE	RZR70416.1	0.442612	-0.0543484	0.874908	-0.019958	0.48627	-0.151581	-0.870489	1	-0.00104613	0.680146	-0.153355	-0.653981	1	-6.67978e-05	0.370661	-0.245346	-0.849926	1003	509	851	460	545	483	575	401	491	446	489	475	1581	918	1515	814	952	868	1110	664	876	775	867	899	996.061	545.024	915.77	427.857
lcl|AOSW02000014.1_cds_RZR70415.1_14	NO	TRUE	TRUE	RZR70415.1	0.868736	-0.0330868	0.857042	-0.0153576	0.458301	-0.23551	0.0642901	1	0.000548742	0.394408	-0.246742	0.403879	1	0.000296645	0.468112	-0.201371	-0.61312	823	750	141	924	1247	247	1712	1062	49	632	502	160	1475	1450	281	1708	2167	455	3048	1818	118	1242	861	313	862.966	779.456	150.42	868.396
lcl|AOSW02000015.1_cds_RZR70414.1_15	NO	TRUE	TRUE	RZR70414.1	0.209983	-0.169467	0.830826	-0.0331739	0.149606	-0.460046	-0.352182	1	-0.000824952	0.357048	-0.330381	-0.0143924	1	5.89946e-05	0.105115	-0.506124	-0.572975	172	128	124	150	176	81	188	224	50	140	108	56	325	254	324	286	382	202	379	483	140	262	257	174	182.95	132.025	131.984	141.339
lcl|AOSW02000016.1_cds_RZR70413.1_16	NO	TRUE	TRUE	RZR70413.1	0.932386	-0.0130071	0.844433	-0.0229554	0.410436	-0.229638	-0.0845375	1	0.000599618	0.330988	-0.346001	-0.0475577	1	0.000247281	0.432991	-0.214653	-0.376377	2958	1514	1037	2815	2604	1002	2507	3021	479	2239	1718	790	5311	3197	2239	5508	4999	2148	5018	5962	1100	4223	3548	1803	3148.81	1560.96	1103.63	2652.85
lcl|AOSW02000018.1_cds_RZR70412.1_17	NO	TRUE	TRUE	RZR70412.1	0.829325	-0.043877	0.846434	-0.0175917	0.168475	-0.751526	0.00402943	1	0.00115115	0.242724	-0.430371	0.23108	1	0.000852981	0.292406	-0.363779	-0.352585	6799	2056	695	6630	5001	726	5725	7145	428	5869	2122	491	13157	4174	1402	13073	9782	1463	11552	14375	848	11174	4655	1024	7225.43	2121.64	739.855	6246.2
lcl|AOSW02000020.1_cds_RZR70410.1_19	NO	TRUE	TRUE	RZR70410.1	0.530004	-0.12314	0.876422	0.0113116	0.958215	0.0158868	0.14746	0.336468	-0.195605	0.319673	0.290539	2.09906	1	-0.00139579	0.826665	-0.0513981	-0.330026	1	7	14	10	5	13	42	32	21	8	6	2	7	12	30	22	12	26	93	66	54	15	12	15	1.03638	7.32068	14.963	9.37795
lcl|AOSW02000021.1_cds_RZR70409.1_20	NO	TRUE	TRUE	RZR70409.1	0.0115972	-0.842987	0.804052	-0.0437669	0.000265987	-1.51094	-1.30104	1	-0.00205501	0.106328	-0.593289	-0.717219	1	0.000315434	0.000197917	-1.36171	-1.36226	7082	5006	4703	3621	3156	1642	4596	4255	1880	2716	2751	1781	13782	10469	10753	7307	6326	3676	9583	8766	4909	5297	6012	4366	7546.12	5158.65	5004.43	3413.01
lcl|AOSW02000023.1_cds_RZR70407.1_22	NO	TRUE	TRUE	RZR70407.1	0.995211	-0.00149698	0.730302	0.0500346	0.62332	0.106451	-0.138678	1	-0.00230696	0.24977	0.433054	0.726114	1	0.000130296	0.505095	0.177778	0.415645	205	506	609	432	500	511	268	861	1056	334	719	949	456	1217	1559	1004	1174	1226	636	2175	2468	767	1756	2328	209.722	532.926	652.234	404.141
lcl|AOSW02000026.1_cds_RZR70405.1_23	NO	TRUE	TRUE	RZR70405.1	0.822772	-0.0238007	0.789196	0.0438071	0.957651	-0.0140574	-0.766786	1	-0.00274888	0.449235	0.251394	0.329462	1	0.000425188	0.893319	0.033907	-0.0333093	205	144	256	143	131	113	256	124	282	84	253	286	410	372	637	336	314	328	631	305	814	168	655	779	214.937	149.662	273.106	134.392
lcl|AOSW02000026.1_cds_RZR70406.1_24	NO	TRUE	TRUE	RZR70406.1	0.995211	0.00434582	0.984479	0.00185183	0.982234	-0.00745229	-0.838009	1	0.000673103	0.945919	-0.029274	-0.480909	1	0.000288568	0.933873	0.0214028	-0.359492	38	35	38	44	28	19	33	10	30	24	47	45	84	79	109	81	51	47	64	23	101	44	110	93	38.5008	37.0598	40.7605	41.0863
lcl|AOSW02000028.1_cds_RZR70404.1_25	NO	TRUE	TRUE	RZR70404.1	0.386222	0.0878671	0.929157	0.0113221	0.134564	0.531104	0.926245	1	0.000388598	0.424734	0.280858	0.446355	1	-0.000593682	0.281948	0.308344	0.603442	491	990	496	1387	1870	1413	865	1361	724	1179	1072	1195	1032	2218	1008	2923	3763	3041	1893	2900	1491	2390	2373	2548	515.648	1028.03	529.005	1303.91
lcl|AOSW02000029.1_cds_RZR70402.1_27	NO	TRUE	TRUE	RZR70402.1	0.703338	0.0436085	0.949201	0.00694629	0.340131	0.312718	0.565855	1	0.000143104	0.556753	0.189847	0.149384	1	-0.000663007	0.517466	0.172458	0.542216	28	94	83	122	151	100	63	81	85	50	125	155	58	199	187	260	318	205	134	190	178	103	280	352	29.5589	97.3416	88.45	114.8
lcl|AOSW02000030.1_cds_RZR70400.1_28	NO	TRUE	TRUE	RZR70400.1	0.967373	0.0156207	0.935577	0.00775924	0.440135	0.243846	0.498728	1	-0.000981451	0.46036	0.21943	0.312002	1	-0.00102297	0.656579	0.110278	0.36989	47	39	156	76	149	148	68	76	126	40	78	211	87	91	310	160	305	332	138	175	275	86	168	438	43.9904	43.1702	169.68	69.773
lcl|AOSW02000030.1_cds_RZR70401.1_29	NO	TRUE	TRUE	RZR70401.1	0.703338	-0.0164247	0.789196	0.0525562	0.564807	-0.117773	-0.819688	1	-0.00059027	0.827001	0.0878402	-0.302375	1	0.00154005	0.99698	0.0016949	-0.313158	301	240	321	179	238	184	287	202	267	247	318	254	653	555	707	404	483	414	598	449	557	496	706	570	299.87	256.527	345.253	166.597
lcl|AOSW02000031.1_cds_RZR70398.1_30	NO	TRUE	TRUE	RZR70398.1	0.93133	-0.0198311	0.872062	-0.0142604	0.975099	-0.00929293	-0.968614	1	-0.0028068	0.996446	0.00512197	-0.609329	1	-0.00119381	0.64504	-0.113404	-1.02303	34	66	31	16	40	45	44	23	14	8	30	33	77	180	84	28	83	96	126	79	39	33	83	79	31.0329	74.0396	33.9099	14.5857
lcl|AOSW02000032.1_cds_RZR70397.1_32	NO	TRUE	TRUE	RZR70397.1	0.970533	-0.01314	0.98796	0.00111529	0.592542	-0.130192	-1.38979	1	0.000447263	0.729817	-0.107995	-1.03059	1	0.000995563	0.829385	-0.0527427	-0.533174	868	398	436	322	274	177	401	248	219	141	1047	211	1748	807	926	678	572	379	851	536	460	300	2291	457	911.788	413.235	464.995	302.722
lcl|AOSW02000033.1_cds_RZR70396.1_33	NO	TRUE	TRUE	RZR70396.1	0.995211	-0.00354647	0.974124	0.00283882	0.856198	0.0423385	-0.307845	1	-0.00147818	0.750733	0.0925543	-0.0389282	1	-0.000553693	0.974421	0.00853434	-0.307898	20	104	221	109	94	130	31	145	154	64	130	118	43	262	535	256	210	295	70	316	398	134	317	307	20.6385	109.018	236.364	102.137
lcl|AOSW02000034.1_cds_RZR70395.1_35	NO	TRUE	TRUE	RZR70395.1	0.000601397	3.6715	0.34521	0.15911	0.473271	0.224933	2.67762	0.00114232	5.65591	0.985202	0.0068786	0.0756589	0.132123	0.75541	0.000236121	5.5975	7.0593	6	0	0	10	17	15	2	5	0	153	17	511	11	0	0	20	37	30	0	15	0	322	38	1237	6.20693	0	0	9.40409
lcl|AOSW02000037.1_cds_RZR70391.1_38	NO	TRUE	TRUE	RZR70391.1	0.800379	-0.0552015	0.912654	-0.00865385	0.258905	-0.507624	-0.588557	1	0.00109727	0.358132	-0.245431	0.0685855	1	0.00164202	0.456384	-0.208961	-0.78748	283	43	14	156	122	20	226	180	11	109	86	22	522	104	83	297	254	59	506	370	21	213	213	67	304.782	44.0657	14.8722	147.318
lcl|AOSW02000038.1_cds_RZR70389.1_40	NO	TRUE	TRUE	RZR70389.1	0.995211	-0.00558888	0.831094	-0.0214029	0.73786	-0.07435	-0.392454	1	0.000896264	0.49925	-0.179766	-1.11944	1	-0.000200174	0.630807	-0.118467	-0.779022	12	8	23	11	15	10	12	4	5	14	5	8	24	12	46	22	30	23	20	10	10	26	10	16	12.5912	8.31121	24.5339	10.3393
lcl|AOSW02000039.1_cds_RZR70384.1_43	NO	TRUE	TRUE	RZR70384.1	0.970533	-0.0166951	0.830826	0.0255786	0.327582	-0.380593	-0.585876	1	0.00131474	0.828309	-0.0675192	0.332601	0.58609	0.0331158	0.966753	0.010802	0.926458	33	31	51	51	31	10	38	85	35	181	15	43	69	52	101	94	60	24	81	160	64	321	30	91	34.6287	32.2045	54.4006	47.9376
lcl|AOSW02000039.1_cds_RZR70385.1_42	NO	TRUE	TRUE	RZR70385.1	0.526503	-0.0427465	0.846434	-0.0262299	0.536707	-0.133061	-0.881774	1	-0.000944747	0.631827	-0.173149	-0.727137	1	-0.000202483	0.352166	-0.258538	-0.970649	3530	4068	3466	2393	2734	2457	3228	2000	1801	1959	1766	2729	9467	10663	9835	6048	6508	6740	8868	5185	5070	4629	4993	7642	3245.27	4546.19	3784.89	2186.1
lcl|AOSW02000039.1_cds_RZR70386.1_45	NO	TRUE	TRUE	RZR70386.1	0.975415	-0.00811276	0.735638	-0.0523868	0.498893	-0.162249	0.208879	1	0.000738948	0.243354	-0.44924	-0.0478729	1	-0.000244963	0.298524	-0.316386	-0.357044	1205	682	424	1144	1647	543	1194	1185	155	1144	585	266	2353	1466	950	2386	3412	1227	2529	2483	369	2305	1310	618	1257.89	710.477	452.646	1074.28
lcl|AOSW02000039.1_cds_RZR70387.1_44	NO	TRUE	TRUE	RZR70387.1	0.995211	0.00176745	0.80052	0.0335292	0.693798	0.0903645	0.369933	1	-0.00174315	0.350962	0.2762	1.21697	1	0.000274439	0.560224	0.151421	0.779436	60	130	252	234	206	217	136	507	365	176	76	555	117	263	515	480	412	435	281	1098	749	369	157	1107	61.1062	137.257	270.084	218.722
lcl|AOSW02000040.1_cds_RZR70382.1_47	NO	TRUE	TRUE	RZR70382.1	0.916095	0.0262917	0.8085	0.0315877	0.880242	-0.0356997	-0.251274	1	0.0125787	0.954921	-0.0236594	0.052258	0.903233	0.015818	0.458237	0.208366	1.17647	1584	1536	1027	1353	2037	973	2107	1941	536	2280	8626	512	3337	3287	2504	2891	4252	2342	4773	4349	1471	4686	19669	1372	1651.01	1601.45	1096.65	1270.18
lcl|AOSW02000040.1_cds_RZR70383.1_46	NO	TRUE	TRUE	RZR70383.1	0.970533	0.00384136	0.96059	-0.00686717	0.983274	0.00735448	0.232698	1	0.000867016	0.833167	-0.0847447	0.19461	1	8.12291e-05	0.933873	0.0226506	0.169637	424	360	382	537	678	476	525	647	185	573	597	288	760	782	913	1052	1347	1066	1063	1297	680	1070	1254	828	439.173	376.609	408.314	503.542
lcl|AOSW02000041.1_cds_RZR70378.1_51	NO	TRUE	TRUE	RZR70378.1	0.970533	0.00978341	0.895284	0.0134636	0.609747	0.112094	0.0289479	1	-0.000248233	0.566075	0.185186	0.0481212	1	-0.000200227	0.64267	0.116352	0.0995594	94	95	296	184	282	235	143	210	204	159	197	296	272	306	903	453	647	652	365	527	628	341	571	850	88.7648	104.64	321.378	169.299
lcl|AOSW02000041.1_cds_RZR70379.1_48	NO	TRUE	TRUE	RZR70379.1	0.967373	-0.0188461	0.846376	0.0176173	0.973709	-0.0104664	-0.594672	1	-0.00213856	0.656501	0.11547	0.408354	1	0.000486216	0.932496	0.0209006	-0.179625	9	25	21	4	29	18	43	15	23	17	8	33	22	68	46	11	56	43	87	37	59	34	25	72	8.92926	26.7836	22.6018	3.7198
lcl|AOSW02000041.1_cds_RZR70380.1_49	NO	TRUE	TRUE	RZR70380.1	0.995211	-0.000686628	0.831094	-0.0294322	0.832371	-0.0430746	0.112867	1	0.000481706	0.539658	-0.212088	-0.210523	1	-0.000191592	0.695898	-0.0990667	-0.317401	247	165	213	293	360	161	210	297	77	186	287	97	471	371	453	629	754	344	445	621	188	384	597	235	249.414	175.037	228.596	273.42
lcl|AOSW02000041.1_cds_RZR70381.1_50	NO	TRUE	TRUE	RZR70381.1	0.901863	-0.0304109	0.798133	-0.0338776	0.271509	-0.470654	-0.192621	1	0.00154323	0.173788	-0.579845	-0.28881	1	8.39294e-05	0.220975	-0.489717	-0.778488	601	351	88	489	573	120	440	529	24	434	212	34	1293	791	190	1066	1242	274	963	1222	61	941	503	81	624.224	366.648	94.0208	458.768
lcl|AOSW02000042.1_cds_RZR70376.1_52	NO	TRUE	TRUE	RZR70376.1	0.995211	0.00249998	0.925118	0.0128601	0.788713	0.0538688	-0.293354	1	-0.000109994	0.744041	0.12602	-0.33657	1	-5.88417e-05	0.779463	0.0722497	-0.211541	744	1241	1015	1016	1117	910	617	855	1127	826	1128	1264	1462	2528	1901	1938	2106	1695	1204	1693	1869	1523	2179	2100	774.485	1294.76	1084.06	953.583
lcl|AOSW02000042.1_cds_RZR70377.1_53	NO	TRUE	TRUE	RZR70377.1	0.92798	0.00874818	0.352983	-0.131679	0.589229	0.111129	0.559667	1	-1.03597e-06	0.671335	-0.15482	-0.449508	0.566358	-0.0117644	0.67191	-0.107859	-0.440595	137	113	225	294	332	176	108	143	96	108	160	113	227	211	447	597	626	342	220	291	175	211	316	216	144.189	117.206	239.89	276.496
lcl|AOSW02000043.1_cds_RZR70374.1_54	NO	TRUE	TRUE	RZR70374.1	0.916095	-0.00725368	0.888721	-0.0185093	0.862432	-0.0378592	0.325425	1	-0.000799518	0.90273	-0.0556316	0.395491	1	-0.000361191	0.644818	-0.116894	-0.136944	2095	1125	1521	2797	2901	1414	2118	3595	987	2142	1276	1305	3824	2241	2870	5515	5571	2720	4239	7288	1842	4102	2551	2483	2223.65	1161.67	1619.48	2634.5
lcl|AOSW02000043.1_cds_RZR70375.1_55	NO	TRUE	TRUE	RZR70375.1	0.995211	-0.000856383	0.829737	0.0325133	0.598039	0.111362	0.345851	1	-0.00259901	0.273946	0.414362	0.88618	1	-0.000163461	0.617304	0.127155	0.355689	65	82	134	140	162	142	144	280	120	95	125	175	133	179	259	259	305	290	274	578	279	193	253	373	67.0863	85.9491	143.312	131.19
lcl|AOSW02000044.1_cds_RZR70371.1_58	NO	TRUE	TRUE	RZR70371.1	0.871798	0.0315359	0.85654	0.0167479	0.533227	0.175318	0.170846	1	0.000209148	0.522192	0.179315	0.240827	1	-6.95711e-05	0.477422	0.196434	0.54909	43	233	388	180	284	422	134	102	496	195	327	585	145	724	1188	530	807	1268	446	334	1432	516	982	1811	35.0379	275.789	441.173	155.523
lcl|AOSW02000044.1_cds_RZR70372.1_56	NO	TRUE	TRUE	RZR70372.1	0.999924	7.14807e-05	0.790212	-0.0473377	0.763551	-0.0598797	0.221233	1	0.000967105	0.346667	-0.341365	-0.129124	1	-0.00029063	0.568801	-0.147911	-0.216793	2335	2172	1799	2796	4247	2065	2641	3252	549	2856	2207	972	4565	4587	3938	5806	8650	4426	5599	6886	1206	5897	4799	2100	2232.94	2375.82	1948.56	2580.21
lcl|AOSW02000044.1_cds_RZR70373.1_57	NO	TRUE	TRUE	RZR70373.1	0.950444	-0.0199649	0.816993	-0.0276955	0.198229	-0.628934	-0.234256	1	0.00295676	0.131692	-0.72174	-0.41218	1	0.000510701	0.273011	-0.381757	-0.684409	2830	1732	548	2436	2651	532	2103	2319	143	2065	1305	280	5384	3524	1212	4724	5160	1186	4180	4547	337	3948	2707	637	2975.71	1797.36	584.352	2290.57
lcl|AOSW02000045.1_cds_RZR70369.1_59	NO	TRUE	TRUE	RZR70369.1	0.813249	-0.00688883	0.90139	-0.0197996	0.791827	-0.0564555	-0.37145	1	-0.00100008	0.899218	-0.0549998	-0.277044	1	-0.000331322	0.609455	-0.124762	-0.427964	2442	3634	2942	2539	3410	2568	2642	2861	2064	2352	2472	2540	4428	6786	5718	4588	6079	5002	4847	5238	4532	4234	4720	5260	2497.14	3828.32	3151.08	2375.06
lcl|AOSW02000045.1_cds_RZR70370.1_60	NO	TRUE	TRUE	RZR70370.1	0.995211	-0.0026549	0.952452	0.00820725	0.97785	-0.00839228	0.169399	1	-0.000413977	0.900923	0.0557633	0.325733	1	6.2481e-05	0.992578	-0.00340086	0.0816605	1635	749	1369	1791	2233	1125	1417	2388	1105	1769	1201	1321	2979	1537	2937	3540	4328	2406	2824	4684	2597	3338	2482	3036	1764.79	766.674	1453.77	1691.99
lcl|AOSW02000046.1_cds_RZR70366.1_62	NO	TRUE	TRUE	RZR70366.1	0.999528	-0.000415916	0.886357	-0.014753	0.973709	-0.00926403	0.615108	1	9.40605e-05	0.8173	-0.0836731	0.698367	1	-0.00026886	0.842805	-0.050183	0.313172	209	354	123	403	721	321	435	848	94	657	205	147	405	691	237	674	1251	624	827	1496	190	1138	398	280	221.441	365.88	131.001	379.466
lcl|AOSW02000046.1_cds_RZR70367.1_63	NO	TRUE	TRUE	RZR70367.1	0.984555	0.00684234	0.984479	0.00190208	0.57844	0.121654	0.585981	1	-0.000455801	0.643512	0.158855	0.400329	1	-0.000631681	0.789593	0.0678527	0.197225	1217	3160	3247	4036	5502	4240	2729	4179	3075	3840	2124	3526	2266	6541	6861	7984	10713	8994	5772	8496	6992	7359	4367	7772	1281.92	3276.17	3461.42	3796.28
lcl|AOSW02000046.1_cds_RZR70368.1_61	NO	TRUE	TRUE	RZR70368.1	0.995211	-0.00407424	0.857042	0.0147038	0.974873	0.0101455	-0.658064	1	-0.000761293	0.723787	0.094041	0.0418533	1	0.000470096	0.843148	0.0468025	-0.254102	13	38	142	24	40	73	45	27	99	42	28	122	34	107	383	58	103	205	114	74	302	91	72	303	11.2814	43.7021	157.539	21.4817
lcl|AOSW02000047.1_cds_RZR70365.1_64	NO	TRUE	TRUE	RZR70365.1	0.842638	-0.0319533	0.837745	0.021307	0.933995	-0.0211607	0.0762321	1	-0.0033444	0.584836	0.160737	1.10839	1	0.000280347	1	-0.00018402	0.334736	32	56	39	47	62	48	37	219	51	80	25	48	53	113	79	88	120	99	73	417	100	169	49	112	33.9845	57.8079	41.5214	44.274
lcl|AOSW02000048.1_cds_RZR70362.1_66	NO	TRUE	TRUE	RZR70362.1	0.719131	0.0631335	0.952288	0.00532504	0.998307	0.00338647	1.25195	1	0.0164453	0.735522	-0.092494	0.71663	1	0.0016715	0.665104	0.105098	1.96073	44	25	6	61	122	40	112	25	8	237	65	20	84	49	12	118	240	91	217	39	16	449	134	46	47.0183	25.7237	6.38166	57.5256
lcl|AOSW02000048.1_cds_RZR70363.1_67	NO	TRUE	TRUE	RZR70363.1	0.995211	-0.00296426	0.966404	0.0029665	0.778093	-0.0691918	-0.0242558	1	0.00246504	0.770242	-0.0659528	0.486558	1	0.00183172	0.985688	-0.00507317	0.471969	2	10	8	9	6	4	17	5	0	6	13	5	0	21	14	18	12	9	43	11	0	16	26	12	2.11313	10.347	8.52175	8.46843
lcl|AOSW02000952.1_cds_RZR58528.1_11850	NO	FALSE	FALSE	RZR58528.1	NA	0.00270396	0.987706	-0.000694599	0.969915	-0.0092177	-1.09034	1	0.0021668	0.922986	-0.00962883	#NUM!	1	0.00120707	0.995669	-0.00119358	0.0807579	0	0	4	0	0	1	0	0	0	0	1	2	0	0	9	0	0	4	0	0	0	2	6	3	0	0	4.22183	0
lcl|AOSW02000952.1_cds_RZR58529.1_11849	NO	TRUE	FALSE	RZR58529.1	0.972226	0.0251247	0.925156	-0.00588005	0.725684	0.0694056	#NUM!	1	4.18478e-06	0.93392	0.0117118	#NUM!	1	-0.00517423	0.924173	0.0158344	#NUM!	0	0	0	2	9	3	0	5	0	4	0	0	0	0	0	4	20	12	0	11	0	5	0	0	0	0	0	1.88189
lcl|AOSW02000048.1_cds_RZR70364.1_65	NO	TRUE	TRUE	RZR70364.1	0.585054	0.107853	0.867923	-0.0109352	0.793802	0.0643539	1.98523	1	0.0133295	0.697581	-0.0754286	0.0170527	1	-0.000526494	0.830583	0.0476535	2.56374	14	12	5	9	79	49	32	0	3	164	7	5	22	24	10	17	151	105	63	0	0	319	10	10	14.4361	12.5894	5.3499	8.43401
lcl|AOSW02000952.1_cds_RZR58531.1_11847	NO	FALSE	FALSE	RZR58531.1	NA	-3.40978e-06	0.964406	-0.00223761	0.97785	0.0070157	0.151094	1	0	1	-0.00050395	#NUM!	1	-0.00228133	NA	-0.00631899	1.52514	0	0	1	0	0	1	0	0	0	0	0	0	0	0	1	0	0	2	0	0	0	0	0	3	0	0	1.05544	0
lcl|AOSW02000049.1_cds_RZR70360.1_68	NO	TRUE	TRUE	RZR70360.1	0.946577	0.00543815	0.93931	-0.011028	0.721826	0.0690566	0.664083	1	0.000205271	0.968516	0.023943	0.503411	1	-0.00044487	0.891204	0.035334	0.249297	3242	1633	3089	5714	6804	3388	3953	5949	1809	4422	3561	2669	6369	3404	6653	11612	12969	7201	8252	12088	5228	8443	7168	6436	3422.09	1691.16	3291.9	5376.65
lcl|AOSW02000049.1_cds_RZR70361.1_69	NO	TRUE	TRUE	RZR70361.1	0.995211	-0.0020219	0.96059	0.00688198	0.813875	-0.0482289	0.0683894	1	0.000104389	0.931605	-0.041492	0.218278	1	0.000379165	0.954381	-0.016251	0.0445358	4876	2420	3247	5290	5826	2801	5073	6015	2284	4739	4799	2831	9055	4827	6708	10048	10798	5762	9898	11543	5094	8651	9596	6275	5234.27	2484.15	3451.05	4992.73
lcl|AOSW02000051.1_cds_RZR70353.1_76	NO	TRUE	TRUE	RZR70353.1	0.936748	0.0102427	0.901723	0.0140374	0.418834	0.206304	0.434451	1	-0.000413053	0.435553	0.272272	0.348191	1	-0.000481156	0.556481	0.154103	0.292039	1240	1151	2558	2366	3369	2490	1609	2351	2297	1966	2269	2526	2675	2657	5826	5168	7086	5615	3778	5194	5429	4204	5077	5981	1278.72	1206.98	2736.13	2216.76
lcl|AOSW02000051.1_cds_RZR70354.1_73	NO	TRUE	TRUE	RZR70354.1	0.949386	-0.0108101	0.914142	0.0121538	0.965005	-0.011734	-0.855522	1	-0.00125734	0.767615	0.105868	-0.471257	1	3.103e-05	0.961404	-0.0134717	-0.297188	49	117	60	42	58	53	68	43	64	25	103	71	95	247	122	87	114	105	124	81	134	58	228	160	49.6164	123.926	64.3648	39.2143
lcl|AOSW02000051.1_cds_RZR70355.1_75	NO	TRUE	TRUE	RZR70355.1	0.631598	0.0421394	0.812907	0.0362588	0.880242	0.0328754	0.915513	1	0.00352572	0.877368	0.0624654	0.902967	1	0.00179908	0.349237	0.274358	1.1806	211	174	146	719	361	144	330	504	160	546	328	423	445	421	340	1537	820	388	819	1173	499	1157	784	1125	222.544	180.273	155.609	676.453
lcl|AOSW02000051.1_cds_RZR70356.1_74	NO	TRUE	TRUE	RZR70356.1	0.995211	-0.000537349	0.831094	0.0362261	0.950766	0.0177964	0.0819335	1	-0.000501734	0.642923	0.161088	0.221557	1	0.00032588	0.796671	0.063437	0.11609	1865	1398	2040	2289	2749	1727	2267	2649	1605	2234	2143	1964	3412	2820	4363	4505	5340	3672	4653	5293	3275	4231	4434	4312	1994.42	1437.91	2169.51	2158.91
lcl|AOSW02000052.1_cds_RZR70351.1_77	NO	TRUE	TRUE	RZR70351.1	0.995211	-0.00388189	0.830826	0.0285511	0.715671	0.0751736	-0.117973	1	-0.00245748	0.34908	0.308547	0.585496	1	-3.48535e-05	0.688464	0.0990992	0.132973	369	1338	1699	849	1199	1532	717	1740	2439	904	1118	2058	666	2616	3295	1616	2274	3032	1433	3329	4793	1663	2217	4052	384.609	1395.01	1814.23	797.03
lcl|AOSW02000052.1_cds_RZR70352.1_78	NO	TRUE	TRUE	RZR70352.1	0.559361	-0.0309629	0.842018	0.0291098	0.625876	-0.0963543	-0.54797	1	-0.00117777	0.848454	0.0783311	0.0450502	1	0.000605942	0.848933	-0.048146	-0.277436	703	1467	838	775	983	724	973	1397	803	884	971	894	1253	3117	1924	1577	1945	1607	2023	2841	1981	1705	2056	2105	735.755	1526.14	894.25	728.111
lcl|AOSW02000053.1_cds_RZR70347.1_80	NO	TRUE	TRUE	RZR70347.1	0.995211	-0.00436643	0.812467	-0.0302888	0.282107	-0.40674	-0.502273	1	0.00578344	0.104989	-0.783937	-1.00722	1	0.000442797	0.371163	-0.266859	-0.598312	758	1101	191	769	800	284	587	446	95	852	465	222	1518	2455	410	1607	1661	607	1320	982	200	1738	1063	481	756.457	1175.68	205.374	715.96
lcl|AOSW02000053.1_cds_RZR70348.1_81	NO	TRUE	TRUE	RZR70348.1	0.982196	0.00405476	0.735324	-0.059204	0.764629	-0.0606134	0.0152405	1	0.00278248	0.233334	-0.455602	-0.576843	1	-0.000209	0.614715	-0.128182	-0.230693	1851	2092	1258	2038	2834	1620	1685	1406	655	2308	1178	1401	3457	4301	2687	4033	5541	3379	3402	2840	1438	4430	2458	3025	1975.5	2153.97	1338.29	1921.49
lcl|AOSW02000053.1_cds_RZR70349.1_79	NO	TRUE	TRUE	RZR70349.1	0.995211	-0.00323761	0.831094	-0.0204868	0.569724	-0.149423	0.263246	1	0.00315816	0.302403	-0.340077	-0.0242765	1	0.000256334	0.586474	-0.137697	-0.0133531	1387	609	113	1414	1391	422	1451	815	90	1546	555	267	2434	1128	200	2622	2473	724	2736	1517	146	2757	977	503	1496.34	623.535	120.007	1335.71
lcl|AOSW02000053.1_cds_RZR70350.1_82	NO	TRUE	TRUE	RZR70350.1	0.869013	-0.0209085	0.824764	-0.0318048	0.352892	-0.28472	-0.776031	1	0.000263231	0.306255	-0.370484	-0.900951	1	5.16618e-05	0.289219	-0.33156	-0.896935	1072	2533	1269	1285	1464	778	1405	750	598	1491	495	890	1945	4996	2491	2437	2744	1501	2745	1487	1155	2796	1021	1682	1154.5	2595.79	1348.06	1213.48
lcl|AOSW02000054.1_cds_RZR70342.1_87	NO	TRUE	TRUE	RZR70342.1	0.0111627	-1.08593	0.86886	-0.0168237	0.0013621	-1.89432	-2.54714	1	-0.00266799	0.287743	-0.396747	-1.32867	1	0.00086899	0.0070882	-1.38222	-1.80909	159	145	94	30	33	21	59	38	51	28	56	36	321	272	233	58	65	49	127	76	133	66	122	89	166.955	150.582	100.257	28.2019
lcl|AOSW02000054.1_cds_RZR70343.1_85	NO	TRUE	TRUE	RZR70343.1	0.895992	-0.0258578	0.85654	0.0177818	1	0.00146489	1.06881	1	-0.00363743	0.564329	0.164718	1.79079	1	5.11926e-05	0.980206	0.0069827	0.984512	18	5	12	40	43	11	31	77	25	51	11	8	33	10	28	77	81	25	68	150	52	102	22	26	19.3474	5.12913	12.7515	37.7608
lcl|AOSW02000054.1_cds_RZR70344.1_86	NO	TRUE	TRUE	RZR70344.1	0.842638	-0.0309049	0.836877	0.0218083	0.980267	-0.00791253	-0.00124178	1	-0.00440299	0.515011	0.195527	0.985651	1	0.000130745	0.992053	0.00341817	0.11704	68	54	51	59	78	69	98	166	93	104	15	72	127	109	100	110	154	140	202	336	183	205	33	154	71.5221	56.0289	54.3806	55.4807
lcl|AOSW02000054.1_cds_RZR70345.1_83	NO	TRUE	TRUE	RZR70345.1	0.995211	0.00139327	0.862094	-0.0189683	0.692683	0.0777391	0.441132	1	-0.000760628	0.900272	0.055095	0.116338	1	-0.00148144	0.910217	-0.0293743	-0.183393	1407	1564	1961	2221	3708	2214	2543	1358	1442	1764	1029	1868	2504	2946	3844	4127	6914	4281	4802	2592	3052	3172	2037	3802	1511.17	1605.03	2084.06	2096.39
lcl|AOSW02000055.1_cds_RZR70334.1_88	NO	TRUE	TRUE	RZR70334.1	0.975612	0.00364543	0.830826	0.0343274	0.64557	0.0904025	0.16618	1	-0.000210923	0.472632	0.25228	0.259767	1	0.000112584	0.540355	0.159295	0.308086	587	315	575	579	743	617	642	656	456	513	890	578	1076	689	1285	1185	1518	1384	1337	1378	1133	1017	1981	1391	603.254	330.94	615.376	542.126
lcl|AOSW02000055.1_cds_RZR70335.1_94	NO	TRUE	TRUE	RZR70335.1	0.833049	-0.0319775	0.934295	-0.0083687	0.678395	-0.0906924	-0.83217	1	-0.000885912	0.813012	-0.0772007	-0.425183	1	-2.47438e-05	0.617304	-0.125019	-0.97444	54	16	16	13	34	17	26	23	17	21	18	15	95	46	33	26	69	32	51	48	41	39	35	29	56.9401	16.579	17.0538	12.2302
lcl|AOSW02000055.1_cds_RZR70336.1_93	NO	TRUE	TRUE	RZR70336.1	0.995211	-0.00202335	0.826033	0.0322586	0.692831	0.0791695	-0.354836	1	-0.00178103	0.343224	0.331303	0.368651	1	-2.89654e-05	0.660006	0.111127	0.0523891	433	483	859	469	555	698	537	509	1093	419	470	1139	742	941	1704	811	995	1254	1114	1008	2116	775	964	2145	441.853	509.411	920.354	438.543
lcl|AOSW02000952.1_cds_RZR58551.1_11865	NO	TRUE	FALSE	RZR58551.1	0.953175	0.0317718	0.924919	0.00643479	0.803166	-0.0595552	0.52892	1	0.0233588	0.715437	-0.0565458	-0.671241	1	0.015347	0.742749	0.0682244	1.17277	2	0	4	5	2	0	1	4	0	1	10	7	7	0	7	13	13	0	0	11	1	4	22	12	1.98493	0	4.33998	4.67613
lcl|AOSW02000055.1_cds_RZR70337.1_95	NO	TRUE	TRUE	RZR70337.1	0.807126	-0.0321817	0.983676	0.00198119	0.534786	-0.15897	-0.879445	1	-0.000256366	0.767409	-0.0996982	-0.262754	1	0.000625244	0.695898	-0.0964989	-0.514145	320	154	86	98	159	104	269	131	63	111	202	108	565	299	178	196	295	216	544	272	157	232	404	237	342.557	158.312	91.4449	92.4473
lcl|AOSW02000055.1_cds_RZR70338.1_90	NO	TRUE	TRUE	RZR70338.1	0.000601397	2.40699	0.831094	0.0185713	0.00459337	2.91587	3.23397	0.557776	0.0778606	0.416029	0.208196	1.02953	1	-0.000223083	0.00221707	2.86235	3.34533	153	518	169	2860	3418	3445	190	318	1177	2931	312	6538	319	1176	386	6287	7147	7443	424	735	2427	5939	692	13882	155.741	547.071	181.142	2673
lcl|AOSW02000055.1_cds_RZR70339.1_89	NO	TRUE	TRUE	RZR70339.1	0.217211	0.226624	0.885748	-0.0156283	0.686368	0.0809437	0.344519	0.912566	0.0098444	0.693056	-0.138853	-0.705044	1	-2.57763e-05	0.648408	0.115351	0.357385	122	128	61	211	167	106	83	62	59	117	138	186	232	296	139	445	353	229	173	129	131	259	304	415	125.052	134.668	65.3104	197.465
lcl|AOSW02000055.1_cds_RZR70340.1_92	NO	TRUE	TRUE	RZR70340.1	0.995211	0.00250478	0.956583	-0.00382645	0.640054	-0.11946	0.510404	1	0.00881551	0.477956	-0.132152	-0.0955075	1	0.00305246	0.877113	-0.0336372	0.0588048	19	1	4	21	21	2	21	10	0	19	15	0	47	22	8	72	56	10	43	42	2	58	31	3	18.095	1.09722	4.33832	19.3681
lcl|AOSW02000055.1_cds_RZR70341.1_91	NO	TRUE	TRUE	RZR70341.1	0.988653	-0.00569166	0.857042	0.0192977	0.827781	0.0438778	-0.375335	1	-0.00206915	0.46438	0.246753	0.234636	1	-0.000187488	0.880502	0.0378827	-0.239536	481	344	657	393	530	523	370	520	739	382	320	687	955	730	1561	700	1010	1216	819	1003	1906	647	719	1690	467.986	372.619	709.433	364.024
lcl|AOSW02000056.1_cds_RZR70325.1_104	NO	TRUE	TRUE	RZR70325.1	0.995211	-0.00345008	0.703026	0.0478394	0.926855	0.0244139	0.799828	1	-0.00102284	0.420642	0.224573	1.91092	1	0.00131064	0.582942	0.138836	1.40812	277	175	311	618	591	379	460	2113	574	1387	83	674	518	358	646	1224	1182	780	943	4285	1181	2694	166	1393	293.115	180.995	331.297	581.776
lcl|AOSW02000056.1_cds_RZR70326.1_105	NO	TRUE	TRUE	RZR70326.1	0.841526	0.0427545	0.896011	0.0106008	0.0424092	1.50701	1.50669	1	-0.00154478	0.267144	0.395174	1.3812	1	-0.00578611	0.394584	0.255271	1.08693	20	64	59	240	138	99	85	49	167	36	204	92	38	137	149	509	312	242	180	109	487	78	459	267	20.6911	66.9958	63.0761	224.997
lcl|AOSW02000056.1_cds_RZR70329.1_98	NO	TRUE	TRUE	RZR70329.1	0.991403	0.00460048	0.839884	-0.0255524	0.959957	-0.013512	-0.267861	1	0.00106288	0.570542	-0.195181	-0.725326	1	-0.000148701	0.864348	-0.0434231	-0.320673	346	287	133	162	398	222	154	191	118	185	308	190	651	623	329	331	827	510	351	410	287	379	710	430	364.105	297.704	141.805	152.351
lcl|AOSW02000056.1_cds_RZR70331.1_99	NO	TRUE	TRUE	RZR70331.1	0.490322	-0.0617805	0.793838	0.0456481	0.693003	-0.0776697	-0.652926	1	-0.00233533	0.598292	0.182439	0.226659	1	0.000783017	0.964353	-0.0123495	-0.204887	265	180	100	99	167	139	210	342	142	131	252	145	537	396	175	217	354	299	461	721	282	269	570	317	274.834	188.175	106.867	92.8538
lcl|AOSW02000056.1_cds_RZR70332.1_102	NO	TRUE	TRUE	RZR70332.1	0.975612	0.0197933	0.0172222	1.93054	0.576859	0.155489	1.80573	1	-0.000912326	0.0838403	0.975285	4.1374	1	0.0145719	0.0312618	1.5746	3.66878	30	90	121	542	240	173	86	3236	976	1028	215	1769	68	186	275	1211	511	398	208	6994	2732	2188	501	4407	29.286	97.3046	130.581	502.39
lcl|AOSW02000056.1_cds_RZR70333.1_101	NO	TRUE	TRUE	RZR70333.1	0.995211	0.0078676	0.796586	0.0384578	0.72054	0.0749709	0.202778	1	-0.000174229	0.453178	0.227025	0.667556	1	0.000508774	0.484889	0.190381	0.71859	49	97	85	131	127	68	58	176	145	97	84	244	93	182	170	253	230	131	116	336	275	158	157	493	50.9392	101.276	90.8026	122.921
lcl|AOSW02000057.1_cds_RZR70315.1_113	NO	TRUE	TRUE	RZR70315.1	0.909104	-0.0083473	0.830826	-0.0334732	0.441158	-0.171709	-0.663148	1	0.000236863	0.360051	-0.328031	-0.717005	1	8.02296e-05	0.38709	-0.231201	-0.643414	773	1391	892	840	918	580	612	832	475	674	940	554	1495	2914	1886	1730	1844	1212	1272	1778	1050	1348	2022	1269	804.384	1451.54	952.744	788.343
lcl|AOSW02000057.1_cds_RZR70316.1_114	NO	TRUE	TRUE	RZR70316.1	0.995211	0.00318677	0.952288	-0.00582809	0.803166	0.0546816	0.807765	1	-0.000655083	0.896024	0.0460948	0.533908	1	-0.00087879	0.999315	-0.000902981	0.0659928	397	878	997	2436	1249	1011	896	2009	626	959	196	1330	764	1900	2207	5072	2521	2248	1932	4347	1411	1936	415	3057	407.835	922.624	1067.07	2280.7
lcl|AOSW02000057.1_cds_RZR70318.1_106	NO	TRUE	TRUE	RZR70318.1	0.100017	0.482179	0.804052	0.0401412	0.330237	0.304407	0.568196	1	0.00424804	0.539626	0.204132	0.189667	1	0.000553225	0.0736212	0.790234	1.13287	190	191	337	437	543	382	177	393	287	375	1188	393	380	384	683	830	1002	726	369	683	636	689	2293	784	196.884	199.765	360.19	409.806
lcl|AOSW02000057.1_cds_RZR70319.1_107	NO	TRUE	TRUE	RZR70319.1	0.995211	-0.00432133	0.977918	0.00221511	0.7794	-0.0659943	-0.882656	1	0.00111411	0.823234	-0.0596111	-0.739915	1	0.00114259	0.964277	-0.01123	-0.20278	41	19	2	20	22	8	30	11	8	13	31	19	89	39	20	42	43	18	61	24	16	25	75	58	43.075	19.7257	2.13295	18.8032
lcl|AOSW02000058.1_cds_RZR70277.1_116	NO	TRUE	TRUE	RZR70277.1	0.995211	0.0122698	0.856878	-0.0131638	0.989257	-0.00654093	0.13008	1	0.00213692	0.70279	-0.0760998	-0.891996	1	-0.00075109	0.872295	-0.0352433	-0.824194	17	4	0	11	13	5	2	3	4	11	1	5	32	10	0	19	25	15	8	9	8	18	2	6	16.8817	4.29249	0	10.2427
lcl|AOSW02000058.1_cds_RZR70278.1_125	NO	TRUE	TRUE	RZR70278.1	0.995211	-0.00456432	0.844433	-0.0242249	0.593826	-0.111836	-0.282484	1	0.000623567	0.407142	-0.284404	-0.400893	1	9.20338e-05	0.576057	-0.143724	-0.39668	1708	2584	856	1770	2303	1150	1540	2014	586	1625	1798	838	3226	5284	1923	3508	4493	2561	3138	4170	1507	3182	3896	2103	1776.91	2696.82	914.327	1661.08
lcl|AOSW02000058.1_cds_RZR70279.1_147	NO	TRUE	TRUE	RZR70279.1	0.975612	0.0061892	0.992981	-0.000655411	0.740788	0.0642203	0.180454	1	4.51377e-05	0.863708	0.0690552	0.0590301	1	-0.000288582	0.843805	0.0505096	0.0527042	463	185	639	481	712	578	395	516	361	466	499	503	861	422	1420	937	1438	1265	872	1068	971	894	1048	1208	473.978	194.774	684.292	450.037
lcl|AOSW02000058.1_cds_RZR70280.1_115	NO	TRUE	TRUE	RZR70280.1	0.995211	-0.00302505	0.857808	-0.0204401	0.907942	0.0271374	-0.0168065	1	-0.00104421	0.977766	0.0178177	-0.00786131	1	-0.00102253	0.76519	-0.0763813	-0.443542	116	78	124	153	145	101	86	146	81	76	76	110	214	176	323	322	279	233	188	297	251	144	172	272	123.594	80.3811	131.949	144.21
lcl|AOSW02000058.1_cds_RZR70281.1_148	NO	TRUE	TRUE	RZR70281.1	0.69907	0.0364034	0.846434	-0.0226602	0.334369	0.285364	1.29862	1	8.71596e-05	0.857702	0.071139	0.581494	1	-0.00269547	0.826665	0.0561905	0.496976	1289	992	983	2174	4196	2818	1190	2724	838	2192	846	1464	2287	1925	2116	4426	8458	6143	2422	5917	2165	4457	1664	3670	1351.83	1030.87	1048.64	2043.24
lcl|AOSW02000058.1_cds_RZR70282.1_135	NO	TRUE	TRUE	RZR70282.1	0.995211	0.00107935	0.883509	0.0198339	0.808482	0.0505395	-0.240457	1	-0.000309497	0.661872	0.160202	-0.132899	1	4.3892e-06	0.768438	0.0749227	-0.056483	1913	3269	3300	2237	3359	3346	2820	2520	2434	2385	3402	3366	3107	6087	6258	3718	5352	6199	5134	4504	4814	3944	6265	6612	1974.07	3426.74	3529.42	2096.16
lcl|AOSW02000058.1_cds_RZR70283.1_137	NO	TRUE	TRUE	RZR70283.1	0.995211	-0.00438432	0.944239	0.00800206	0.959588	0.0135985	-0.300047	1	-0.00105108	0.742855	0.118958	-0.132785	1	-0.000129995	0.995669	0.00230534	-0.265691	1225	1545	1506	853	1765	1613	2288	1015	827	714	2299	1225	2443	3278	3202	1735	3496	3415	4915	2081	1702	1341	4902	2570	1240.78	1636.19	1615.48	796.469
lcl|AOSW02000058.1_cds_RZR70284.1_126	NO	TRUE	TRUE	RZR70284.1	0.313012	-0.176953	0.858047	-0.017416	0.441158	-0.222908	-0.846298	1	-0.00196808	0.644502	-0.1494	-0.286744	1	-0.000155108	0.281684	-0.353263	-1.0673	1243	782	547	469	773	547	1624	503	259	642	379	335	2814	2031	1455	1162	1784	1366	3840	1221	691	1462	1049	913	1216.51	844.252	590.055	434.954
lcl|AOSW02000058.1_cds_RZR70285.1_151	NO	TRUE	TRUE	RZR70285.1	0.98121	0.00546056	0.932822	0.0106943	0.812981	-0.0475532	-0.602625	1	0.00244094	0.745129	-0.124222	-0.594703	1	0.00126134	0.812504	0.0608768	0.0503366	667	690	630	495	605	455	332	588	361	503	1411	463	1272	1506	1296	1059	1252	927	870	1299	739	1025	3108	938	699.271	717.165	672.106	465.197
lcl|AOSW02000058.1_cds_RZR70287.1_117	NO	TRUE	TRUE	RZR70287.1	0.145482	-0.465875	0.895284	0.0123142	0.110022	-0.940428	-2.41638	1	-0.00206787	0.822597	-0.0760972	-0.968453	1	0.00291006	0.456685	-0.206478	-1.55205	75	85	26	16	16	8	31	25	46	20	29	34	142	226	88	47	35	22	65	55	114	35	78	70	72.2118	92.6222	28.1266	14.7873
lcl|AOSW02000058.1_cds_RZR70289.1_146	NO	TRUE	TRUE	RZR70289.1	6.84736e-21	3.13929	0.958702	0.00593347	7.85125e-06	2.59858	1.8507	2.82139e-10	3.4335	0.859125	-0.0688174	-1.00057	1	0.000619758	1.26043e-09	3.00236	2.78063	54	68	84	380	262	324	28	19	51	251	717	790	95	124	155	590	412	550	50	40	92	405	1165	1370	53.1017	73.2151	90.539	352.757
lcl|AOSW02000058.1_cds_RZR70290.1_132	NO	TRUE	TRUE	RZR70290.1	0.624045	0.0419313	0.736251	0.0541225	0.493192	0.163572	0.496096	1	0.000614941	0.396619	0.289907	0.556479	1	0.000505684	0.202169	0.437942	0.931895	42	27	85	84	116	82	72	107	66	91	140	103	105	58	207	186	253	182	164	238	166	213	349	240	41.7289	28.9032	91.4624	78.1376
lcl|AOSW02000058.1_cds_RZR70291.1_131	NO	TRUE	TRUE	RZR70291.1	0.995211	0.000665087	0.812467	0.0444313	0.913521	-0.0270767	-0.585349	1	0.000547137	0.859125	0.0739233	-0.345341	1	0.00127712	0.678979	0.104986	-0.0328044	934	1159	1270	752	1110	928	753	1157	890	930	2123	972	1772	2203	2623	1369	1963	1884	1369	2033	1945	1670	3831	2034	962.503	1215.83	1358.59	704.473
lcl|AOSW02000058.1_cds_RZR70292.1_130	NO	TRUE	TRUE	RZR70292.1	0.995211	-0.00301528	0.900137	-0.0160912	0.995299	-0.0039651	-0.128861	1	-0.000584727	0.96921	-0.0226199	-0.169984	1	-0.000443502	0.782598	-0.0713332	-0.373688	657	746	929	753	1111	812	599	976	545	778	470	698	1570	2104	2857	1957	2764	2368	1732	2751	1664	1975	1412	2166	558.777	865.826	1037.62	667.713
lcl|AOSW02000058.1_cds_RZR70293.1_129	NO	TRUE	TRUE	RZR70293.1	0.509643	-0.0172936	0.935577	-0.0147357	0.864639	-0.0408539	-0.43297	1	-0.00277351	0.915663	0.0453767	-0.239171	1	-0.000741125	0.551293	-0.141554	-0.459136	715	792	801	665	755	639	601	742	616	505	682	643	1314	1484	1557	1250	1394	1206	1188	1421	1248	958	1326	1332	758.187	818.223	852.992	626.258
lcl|AOSW02000952.1_cds_RZR58582.1_11952	NO	TRUE	FALSE	RZR58582.1	0.961259	-0.0302893	0.931204	-0.00550086	0.61256	-0.114443	0.1691	1	0.000465228	0.624471	-0.0629698	1.02857	1	0.00149746	0.65922	-0.0797756	0.886352	5	0	0	4	3	0	6	2	0	7	0	0	9	0	0	9	5	0	14	8	0	16	2	0	4.36333	0	0	3.71383
lcl|AOSW02000058.1_cds_RZR70294.1_136	NO	TRUE	TRUE	RZR70294.1	0.995211	0.00231924	0.831094	-0.0234372	0.715	-0.0771071	0.77292	1	0.00276058	0.351367	-0.297569	0.372769	1	6.26561e-05	0.697011	-0.0950678	0.119985	12469	3670	3186	18072	20208	4798	12603	16084	989	13802	8430	2184	24670	7667	6790	36463	39745	10073	25977	32776	2184	26878	17621	4858	13206.9	3793.83	3393.42	17015.6
lcl|AOSW02000058.1_cds_RZR70295.1_134	NO	TRUE	TRUE	RZR70295.1	0.995211	0.00143648	0.925882	-0.00995399	0.654008	-0.0928015	0.101878	1	0.00250006	0.433144	-0.255978	-0.0709284	1	0.000577325	0.844642	-0.048871	-0.000178625	2726	1263	1129	2837	3050	1132	2345	2822	440	2505	2803	725	5485	2635	2508	5847	6088	2409	4937	5866	987	4981	5936	1637	2856.64	1313.03	1204.54	2665.98
lcl|AOSW02000058.1_cds_RZR70296.1_133	NO	TRUE	TRUE	RZR70296.1	0.995211	0.00307345	0.802718	0.0368158	0.734095	0.069707	-0.11642	1	-0.000619013	0.419082	0.252448	0.630007	1	0.000333852	0.55461	0.155029	0.440065	46	12	76	53	68	49	55	65	83	52	96	71	118	39	203	113	148	131	137	150	260	111	234	214	46.5366	12.7168	81.5405	49.4761
lcl|AOSW02000058.1_cds_RZR70297.1_138	NO	TRUE	TRUE	RZR70297.1	0.995211	0.00160313	0.982453	-0.00234322	0.926855	0.0224431	0.476915	1	-9.05156e-05	0.964037	0.0240504	0.679857	1	-0.000183015	0.974648	0.00879789	-0.013878	27	16	26	32	71	34	59	50	12	46	28	21	48	45	83	74	153	73	138	136	38	86	62	46	28.4128	16.5967	27.7212	30.094
lcl|AOSW02000058.1_cds_RZR70299.1_119	NO	TRUE	TRUE	RZR70299.1	0.959395	-0.0088569	0.812467	-0.0366509	0.356108	-0.246262	-0.455971	1	0.000945658	0.219848	-0.479396	-0.476586	1	9.6507e-05	0.312811	-0.289674	-0.531787	1713	1422	784	1135	1493	873	1312	1279	280	1217	1012	611	3171	2956	2059	2302	2883	2103	2730	2631	1162	2283	2310	1905	1797.84	1477.12	836.254	1066.88
lcl|AOSW02000058.1_cds_RZR70300.1_120	NO	TRUE	TRUE	RZR70300.1	0.984555	-0.0127483	0.987706	0.00106439	0.670406	-0.0991934	-1.14726	1	0.000323402	0.797365	-0.0758692	-1.14839	1	0.000858404	0.846795	-0.0454369	-0.896798	9	23	14	8	6	6	5	7	10	8	8	15	18	65	41	22	13	29	12	18	27	22	23	30	8.04175	26.0799	15.3962	7.24301
lcl|AOSW02000058.1_cds_RZR70301.1_123	NO	TRUE	TRUE	RZR70301.1	0.93133	0.00965011	0.956603	0.00680358	0.805938	0.0490803	0.265662	1	0.000559268	0.915889	0.0475845	0.0393067	1	5.8844e-05	0.736467	0.0852379	0.239973	275	271	291	464	492	317	201	445	277	479	236	412	510	528	563	841	890	593	395	808	542	876	441	765	286.47	282.633	310.764	435.551
lcl|AOSW02000058.1_cds_RZR70302.1_124	NO	TRUE	TRUE	RZR70302.1	0.240774	0.238532	0.891474	-0.0138172	0.000691232	1.72737	1.50066	1	3.1076e-05	0.36347	0.323743	0.774706	0.23647	-0.0547597	0.303279	0.295592	0.533513	22	42	35	102	130	118	36	54	44	47	61	55	39	104	95	224	286	278	78	139	186	112	156	121	22.1488	44.629	37.5807	95.1286
lcl|AOSW02000058.1_cds_RZR70305.1_149	NO	TRUE	TRUE	RZR70305.1	0.813249	-0.0200411	0.883509	-0.0163424	0.773201	-0.0569496	-0.720101	1	-0.00107342	0.864763	-0.0685274	-0.378144	1	-0.000323387	0.568801	-0.147685	-0.547616	329	433	209	159	229	285	289	161	146	141	209	236	544	1030	669	328	488	763	714	410	637	336	603	811	305.7	481.222	227.675	145.699
lcl|AOSW02000058.1_cds_RZR70306.1_150	NO	TRUE	TRUE	RZR70306.1	0.69907	-0.0132528	0.762827	0.0589854	0.801704	-0.0533414	-0.613265	1	-0.00140444	0.563745	0.202279	-0.0891526	1	0.000751688	0.946384	0.0185901	-0.215441	650	634	881	384	591	583	514	620	749	513	735	730	1261	1401	2123	859	1335	1480	1277	1390	1860	1089	1740	1851	658.758	671.204	944.957	358.591
lcl|AOSW02000058.1_cds_RZR70307.1_122	NO	TRUE	TRUE	RZR70307.1	0.918888	-0.0170503	0.830826	-0.0280181	0.378814	-0.267425	-0.0392667	1	0.000530493	0.303368	-0.370137	-0.181394	1	0.000106983	0.335615	-0.29041	-0.260776	54	39	42	59	53	30	53	58	14	88	15	19	105	79	85	119	117	82	111	125	32	160	42	42	55.6185	40.9241	44.9334	55.2657
lcl|AOSW02000058.1_cds_RZR70308.1_139	NO	TRUE	TRUE	RZR70308.1	0.995211	-0.00234673	0.830826	-0.02415	0.809983	-0.0513585	0.195255	1	0.000683804	0.515011	-0.192449	-0.191669	1	-0.000259063	0.668242	-0.105442	-0.45286	2214	709	539	1960	2230	803	2092	903	294	1039	1446	423	4054	1515	1245	3850	4278	1780	4304	1770	730	1946	3008	1043	2366.33	729.451	573.269	1848.43
lcl|AOSW02000058.1_cds_RZR70309.1_141	NO	TRUE	TRUE	RZR70309.1	0.762413	-0.0253158	0.846434	-0.0239073	0.446991	-0.190703	-0.742247	1	-0.00013616	0.447102	-0.262474	-0.706657	1	5.35557e-05	0.382989	-0.244797	-0.824032	238	259	105	183	151	118	158	201	70	143	156	89	541	638	268	402	382	270	367	480	154	330	373	244	226.335	284.189	113.844	168.656
lcl|AOSW02000058.1_cds_RZR70310.1_142	NO	TRUE	TRUE	RZR70310.1	0.00129524	1.8607	0.579851	-0.0690009	0.0338541	1.68843	1.46783	0.555361	0.0650427	0.692528	-0.112231	-1.54261	0.904668	-0.0164873	0.487024	0.189166	0.884705	1778	455	4283	7701	7546	6123	210	575	1155	1004	6693	5774	3390	929	9344	15786	15002	13138	453	1199	2728	2020	14233	12891	1878.4	470.987	4563.69	7247.49
lcl|AOSW02000058.1_cds_RZR70311.1_143	NO	TRUE	TRUE	RZR70311.1	0.842638	0.0473414	0.946049	0.00537687	0.928093	-0.0258037	-0.965287	1	0.0175589	0.752918	-0.0781411	-1.59538	1	0.00460804	0.668207	0.102149	0.693604	82	213	59	154	22	27	43	53	43	31	623	124	235	567	156	412	75	82	115	136	90	79	1529	341	75.0652	238.578	64.4954	140.513
lcl|AOSW02000058.1_cds_RZR70312.1_144	NO	TRUE	TRUE	RZR70312.1	0.995211	-0.0011415	0.969884	-0.00340881	0.773201	0.0614091	0.867664	1	-0.00157905	0.755007	0.0990527	0.883315	1	-0.00103392	0.985688	-0.0054167	0.0331482	126	109	251	287	659	238	98	787	143	218	161	187	244	218	578	562	1250	522	195	1511	410	397	344	432	133.167	112.807	267.433	270.118
lcl|AOSW02000058.1_cds_RZR70313.1_145	NO	TRUE	TRUE	RZR70313.1	1.93183e-18	5.00084	0.857042	0.0148848	2.15019e-06	4.66405	3.72547	3.06341e-07	4.71862	0.792205	0.0761744	-0.46792	1	0.000564715	1.53197e-09	5.1803	5.22669	83	252	343	4702	2290	3147	93	81	280	1743	4848	21386	175	567	726	10151	4915	6878	224	179	588	3657	10695	45722	81.1287	272.256	370.077	4359.55
lcl|AOSW02000946.1_cds_RZR58600.1_11827	NO	FALSE	FALSE	RZR58600.1	NA	-0.0041539	0.98733	-0.000687744	0.972937	0.00838604	-1.0911	1	-0.00291976	0.951947	0.00673256	-1.36774	1	-0.00263899	1	0	-2.0812	0	0	0	3	0	0	3	0	0	0	0	0	0	15	0	6	0	2	7	0	0	4	0	0	0	0	0	2.68613
lcl|AOSW02000058.1_cds_RZR70314.1_152	NO	TRUE	TRUE	RZR70314.1	0.389978	0.0529607	0.658584	0.0715214	0.352024	0.207687	0.446698	1	0.000835061	0.34131	0.341135	0.446168	1	0.000517909	0.0892321	0.486975	0.680155	914	1046	1467	1673	2333	1594	1291	1979	1343	1809	2619	1731	1744	2209	3220	3468	4711	3494	2809	4173	3197	3609	5662	3854	958.138	1087.23	1565.07	1572.25
lcl|AOSW02000059.1_cds_RZR70226.1_160	NO	TRUE	TRUE	RZR70226.1	0.988653	-0.00732314	0.890571	0.0139886	0.700627	0.0759844	0.828956	1	-0.00536553	0.369342	0.308724	1.26947	1	-0.000602622	0.912792	0.0281356	0.301932	236	155	219	493	574	279	304	1034	288	338	176	285	452	334	497	1013	1134	630	643	2101	693	673	383	694	253.801	158.959	232.696	465.446
lcl|AOSW02000059.1_cds_RZR70227.1_154	NO	TRUE	TRUE	RZR70227.1	0.995211	-0.00141289	0.85654	-0.017428	0.626162	-0.109825	0.696305	1	0.00241184	0.361568	-0.288161	0.523913	1	0.000298374	0.693429	-0.0967752	0.136166	3233	1151	1046	5005	5058	1172	4202	4640	277	3788	2545	555	6015	2380	2353	9870	9763	2555	8405	9218	724	7197	5259	1224	3481.57	1179.57	1111.18	4726.39
lcl|AOSW02000059.1_cds_RZR70228.1_158	NO	TRUE	TRUE	RZR70228.1	0.995211	-0.0118614	0.960915	0.00363515	0.826056	0.0531077	0.0797639	1	-0.00500487	0.624471	0.113773	0.773675	1	-0.00127675	0.999754	-0.000711842	-0.127287	9	15	78	36	47	46	4	87	57	15	19	52	17	37	309	113	149	168	24	275	293	74	66	211	6.91113	18.1934	91.9957	29.1792
lcl|AOSW02000059.1_cds_RZR70229.1_159	NO	TRUE	TRUE	RZR70229.1	0.999924	0.0001663	0.851264	-0.0243452	0.813878	-0.0473505	0.209861	1	0.000755672	0.522192	-0.22549	0.0376846	1	-3.75083e-05	0.756032	-0.079	-0.101873	4047	3134	2505	4987	5932	2945	3997	5936	1082	3961	4290	1878	7983	6578	5879	10359	11943	6765	8591	12630	2744	7865	9585	4660	4184.92	3281.52	2678.26	4674.84
lcl|AOSW02000059.1_cds_RZR70230.1_180	NO	TRUE	TRUE	RZR70230.1	0.995211	0.0027794	0.775292	0.04343	0.491681	0.16979	-0.0474335	1	-0.00178936	0.22564	0.472967	0.373753	1	-3.59533e-05	0.42885	0.219276	0.249063	298	504	882	519	613	848	628	571	1177	401	782	1294	809	1452	2173	1290	1580	2068	1570	1419	2622	992	1918	2995	269.897	567.605	966.659	471.955
lcl|AOSW02000059.1_cds_RZR70231.1_181	NO	TRUE	TRUE	RZR70231.1	0.995211	-0.00138643	0.927218	-0.0145388	0.982234	-0.00781955	-0.452876	1	-0.000399653	0.963554	-0.0263179	-0.474556	1	-0.000318304	0.8326	-0.0539038	-0.385935	269	292	218	201	280	226	211	203	158	142	308	220	504	463	322	321	466	363	366	398	245	270	466	416	262.598	315.699	235.261	186.311
lcl|AOSW02000059.1_cds_RZR70232.1_177	NO	TRUE	TRUE	RZR70232.1	0.844416	0.0161293	0.830826	0.0331274	0.376668	0.227561	0.244011	1	-0.000251256	0.327423	0.357674	0.20621	1	-9.92748e-05	0.336302	0.273057	0.456605	361	305	401	374	601	546	540	316	378	259	912	527	917	773	961	920	1466	1379	1350	828	1005	643	2308	1377	344.28	334.144	434.551	344.923
lcl|AOSW02000059.1_cds_RZR70233.1_179	NO	TRUE	TRUE	RZR70233.1	0.978968	-0.0083214	0.954282	-0.00628433	0.527249	-0.153171	-0.560793	1	0.000780409	0.502434	-0.22115	-0.433248	1	0.000618956	0.709389	-0.0925244	-0.40416	2592	3053	1337	1972	2301	1380	3024	1829	640	1873	3137	1007	4976	6384	3054	4067	4769	3120	6646	3920	1386	3756	6870	2305	2699.16	3184.66	1427.89	1850.97
lcl|AOSW02000059.1_cds_RZR70234.1_172	NO	TRUE	TRUE	RZR70234.1	0.999142	0.000241557	0.927712	-0.0128367	0.876162	-0.0347901	0.254685	1	0.000551558	0.706779	-0.141714	0.202849	1	8.78427e-05	0.879393	-0.0387443	0.0287526	647	409	479	791	967	501	721	977	233	737	705	350	1237	887	1091	1596	1963	1144	1522	1999	626	1449	1485	827	684.883	422.931	510.232	744.683
lcl|AOSW02000946.1_cds_RZR58611.1_11811	NO	TRUE	FALSE	RZR58611.1	0.967373	0.0288535	0.823927	0.0216816	0.934442	0.0221659	0.116265	1	0.00427678	0.788489	0.0353346	2.90269	1	0.00709871	0.573959	0.103129	2.89299	0	0	0	1	3	0	3	4	0	1	1	4	0	0	2	3	0	0	7	8	0	4	0	10	0	0	0	0.937842
lcl|AOSW02000946.1_cds_RZR58612.1_11808	NO	FALSE	FALSE	RZR58612.1	NA	-0.007085	0.984479	0.00102285	0.911721	-0.0242241	-2.53125	1	0.00135087	0.910929	-0.0121691	-0.770752	1	0.00195072	0.956161	-0.00850542	-0.446118	1	0	1	0	1	0	0	0	1	2	0	0	2	0	2	0	1	0	0	0	2	3	0	0	1.02208	0	1.10233	0
lcl|AOSW02000059.1_cds_RZR70235.1_173	NO	TRUE	TRUE	RZR70235.1	0.945579	-0.0229793	0.80723	-0.0307623	0.382227	-0.318277	-0.107523	1	0.00205004	0.199906	-0.502054	-0.228681	1	4.73361e-05	0.303807	-0.349417	-0.819132	7049	4373	1303	5891	7427	1739	6807	5516	184	4660	3049	461	13543	9112	2939	11924	14917	3822	14286	11322	417	9181	6615	1061	7371.1	4551.4	1390.65	5533.71
lcl|AOSW02000059.1_cds_RZR70236.1_174	NO	TRUE	TRUE	RZR70236.1	0.998716	0.000176984	0.634203	0.0792975	0.840893	-0.0444248	-0.124893	1	0.00065949	0.766846	0.113023	0.212498	1	0.00259151	0.567184	0.144237	0.322404	966	1240	1129	1254	1391	1099	1454	1649	988	2055	1509	1137	1797	2657	2416	2482	2749	2278	3010	3335	2140	3962	3199	2457	1021.23	1283.12	1202.86	1180.29
lcl|AOSW02000059.1_cds_RZR70237.1_162	NO	TRUE	TRUE	RZR70237.1	0.405465	-0.0658518	0.90201	0.0157105	0.543246	-0.130528	-0.933198	1	-0.0013639	0.980191	0.0166448	-0.345724	1	0.000454988	0.688464	-0.102058	-0.559458	821	467	665	337	449	421	707	395	425	342	562	549	1536	980	1477	676	913	914	1521	811	965	657	1199	1278	846.348	489.806	711.346	315.722
lcl|AOSW02000059.1_cds_RZR70238.1_197	NO	TRUE	TRUE	RZR70238.1	0.00139449	-1.58318	0.98132	0.00212527	0.0013621	-2.28319	-3.47229	0.882035	-0.0146311	0.518442	-0.205146	-1.74542	1	0.00180636	0.0193368	-1.40444	-2.6746	3146	4751	3539	380	416	563	1519	528	1674	681	543	932	11736	25245	15770	1542	1577	2384	7754	2482	5688	2613	2507	4114	2365.04	5716.29	4322.4	284.14
lcl|AOSW02000059.1_cds_RZR70239.1_195	NO	TRUE	TRUE	RZR70239.1	0.589548	-0.0925663	0.830826	0.0212431	0.42511	-0.283466	-1.54977	1	-0.00101025	1	-0.00144155	-0.789907	1	0.00568901	0.847626	-0.0444407	-0.614547	8	19	12	4	7	2	11	11	11	9	17	3	40	88	46	25	28	20	46	30	31	27	66	41	6.02459	23.0796	14.4521	3.09773
lcl|AOSW02000059.1_cds_RZR70240.1_191	NO	TRUE	TRUE	RZR70240.1	NA	-0.00729269	NA	-0.0146404	0.463212	-0.240748	0.169444	1	0.00625527	0.269435	-0.362165	-0.0583637	1	0.000973355	0.59567	-0.132695	-0.197785	12183	2153	1577	10946	10752	1885	6682	11451	308	9711	6142	453	23316	4234	3131	21106	20358	3745	13391	22431	634	18346	12350	911	12930.6	2223.22	1679.12	10310
lcl|AOSW02000059.1_cds_RZR70241.1_185	NO	TRUE	TRUE	RZR70241.1	0.995211	0.0055962	0.911708	0.0117255	0.574347	0.128021	0.185048	1	-0.000945853	0.46292	0.2379	0.103099	1	-0.00042852	0.699278	0.0962273	0.0666156	93	345	370	251	409	504	384	277	304	222	472	342	296	682	752	522	767	983	778	575	563	429	993	662	91.7565	370.768	398.586	233.158
lcl|AOSW02000059.1_cds_RZR70242.1_202	NO	TRUE	TRUE	RZR70242.1	0.929471	-0.0144878	0.839884	-0.0232395	0.366974	-0.268664	0.165378	1	0.000705456	0.302403	-0.377179	0.221263	1	0.000252791	0.397643	-0.240259	-0.0745189	832	610	319	888	1152	348	758	1450	138	1091	506	193	1420	1113	751	1686	2197	770	1400	2614	438	1943	1009	554	880.803	630.744	339.794	836.018
lcl|AOSW02000059.1_cds_RZR70243.1_196	NO	TRUE	TRUE	RZR70243.1	0.08296	-0.678641	0.85654	-0.0177532	0.000407815	-2.27389	-2.86783	1	-0.000599602	0.105965	-0.721275	-2.11954	1	0.00140463	0.00497499	-1.64596	-2.22458	181	203	117	20	34	29	63	30	33	38	64	24	357	413	255	44	69	58	127	59	66	76	134	50	184.29	214.363	125.401	18.6933
lcl|AOSW02000059.1_cds_RZR70244.1_193	NO	TRUE	TRUE	RZR70244.1	0.975612	0.00669729	0.914636	0.0126624	0.820272	-0.0459783	-0.337108	1	0.00301298	0.750733	-0.119822	-0.340914	1	0.00150713	0.780495	0.0715277	0.203984	791	1010	627	808	946	616	791	819	380	865	1884	540	1540	2163	1372	1641	1904	1323	1681	1759	924	1734	4048	1193	830.107	1049.2	668.799	759.493
lcl|AOSW02000059.1_cds_RZR70245.1_167	NO	TRUE	TRUE	RZR70245.1	0.988653	-0.00664757	0.834817	0.0248824	0.90071	0.0284971	-0.591752	1	-0.00183007	0.474015	0.237086	-0.032498	1	2.76888e-05	0.848341	0.0473443	-0.184823	5423	14002	16822	6788	9621	12248	10535	8011	15972	5974	12734	17194	12508	38890	45861	17296	23441	33035	28297	20656	43290	14253	35282	46830	4919.4	15755.9	18429.2	6175.86
lcl|AOSW02000059.1_cds_RZR70246.1_166	NO	TRUE	TRUE	RZR70246.1	0.957213	0.00592105	0.857042	0.0225684	0.525227	0.134931	0.0503737	1	-0.000333891	0.447102	0.269426	0.061266	1	-0.000191848	0.548199	0.157478	0.17315	263	496	362	319	572	538	363	397	410	350	472	565	470	1033	864	624	1114	1153	734	792	973	705	1020	1285	268.817	522.652	387.755	298.377
lcl|AOSW02000059.1_cds_RZR70247.1_169	NO	TRUE	TRUE	RZR70247.1	0.698343	0.0820133	0.57595	0.0734667	0.0566659	1.38074	1.62995	1	-0.00194066	0.0822142	0.716026	2.25945	1	-0.000315528	0.0483697	1.09915	1.76651	0	0	1	9	2	11	3	6	27	3	1	33	0	5	26	30	22	50	12	17	96	11	5	91	0	0	1.11648	7.72888
lcl|AOSW02000059.1_cds_RZR70248.1_168	NO	TRUE	TRUE	RZR70248.1	0.688597	0.0468526	0.830826	0.0287989	0.369265	0.28568	0.420092	1	0.000320076	0.391481	0.284229	0.359545	1	2.48797e-05	0.267753	0.366708	0.657063	386	649	932	647	1051	1309	356	654	1364	853	810	1733	924	1702	2377	1662	2658	3414	1041	1761	3360	2115	2121	4444	351.249	729.163	1020.24	589.237
lcl|AOSW02000059.1_cds_RZR70249.1_163	NO	TRUE	TRUE	RZR70249.1	0.995557	0.000866528	0.830826	0.0294294	0.76691	0.061071	-0.324655	1	-0.000848446	0.448591	0.240693	0.202774	1	0.000174147	0.641859	0.116023	0.227391	207	560	842	441	445	619	389	455	879	345	737	946	492	1918	2691	1182	1286	2117	1256	1411	2926	955	2476	3261	160.849	676.711	983.67	363.816
lcl|AOSW02000059.1_cds_RZR70250.1_165	NO	TRUE	TRUE	RZR70250.1	0.995211	-0.000266623	0.910886	-0.0180137	0.932732	-0.0226198	-0.00216523	1	0.000192412	0.797974	-0.0981402	-0.131674	1	-0.000119216	0.85044	-0.0463175	-0.0888286	5331	6606	6565	6033	8144	5915	5875	6291	3444	5464	6348	5411	5664	10645	12574	9647	12899	11472	10380	10206	7130	8413	10873	11221	4771.77	7484.39	7216.32	5465.6
lcl|AOSW02000059.1_cds_RZR70251.1_164	NO	TRUE	TRUE	RZR70251.1	0.921747	-0.0160678	0.983219	-0.00212278	0.9804	0.00766039	0.516424	1	-0.00311999	0.764114	0.105179	0.932476	1	-0.000616574	0.807458	-0.060749	0.0555428	28113	28810	33510	39576	82974	41503	67990	88320	30315	63078	9008	28567	53302	60220	78339	80232	162451	93420	141349	181503	76323	121870	19779	70157	29905.9	29714.3	35667.1	37291.7
lcl|AOSW02000059.1_cds_RZR70252.1_190	NO	TRUE	TRUE	RZR70252.1	0.98121	0.00444385	0.915962	0.0138788	0.527052	0.134956	0.160233	1	-0.000530663	0.480392	0.247885	0.214193	1	-0.000412118	0.651967	0.114964	0.135664	4123	3359	6276	4966	7566	6400	3966	5936	5381	4769	5314	6296	8564	7825	15916	11016	15986	15549	9493	13546	14924	10073	12993	16757	4277.18	3511.03	6706.67	4657.94
lcl|AOSW02000059.1_cds_RZR70253.1_189	NO	TRUE	TRUE	RZR70253.1	0.989496	-0.0147192	0.831094	-0.0187001	0.303249	-0.428155	0.127548	1	0.00696208	0.173788	-0.56408	-0.0545572	1	0.00101286	0.445527	-0.21733	-0.368612	4272	2175	488	4913	4428	649	3572	4521	84	3888	2108	203	7741	4146	1006	9009	7823	1342	6751	8123	206	6987	4114	474	4527.15	2247.77	519.728	4626.25
lcl|AOSW02000059.1_cds_RZR70254.1_188	NO	TRUE	TRUE	RZR70254.1	0.0301261	1.03707	0.0242181	1.03054	0.593384	0.128577	-0.000530367	0.293672	0.161644	0.403947	0.253101	0.431735	0.112059	0.41864	0.000352798	2.54341	2.695	26	30	12	30	31	18	16	26	50	68	355	112	48	71	31	64	71	47	38	55	106	129	780	270	25.9361	32.0425	12.904	27.9285
lcl|AOSW02000059.1_cds_RZR70255.1_187	NO	TRUE	TRUE	RZR70255.1	0.995211	-0.00431516	0.736251	-0.0530128	0.61256	-0.104954	0.397244	1	0.000667746	0.302403	-0.384391	0.170047	1	-0.000314175	0.394292	-0.238838	-0.185683	16648	9171	6785	21927	26602	8168	15654	23691	2704	16972	9968	4374	29972	18045	18747	40823	48491	20590	30776	45020	10288	30772	21797	14189	17716.5	9456.95	7221.33	20662.8
lcl|AOSW02000059.1_cds_RZR70256.1_186	NO	TRUE	TRUE	RZR70256.1	0.995211	-0.00446864	0.822082	0.0318618	0.809196	0.04906	-0.612858	1	-0.00185375	0.389687	0.28763	0.0429373	1	9.09939e-05	0.72694	0.0870986	-0.100957	2038	3862	5051	1665	2594	3893	2345	1861	5831	1540	3460	5970	3401	9521	13720	3589	5287	10622	6514	4840	14483	3478	8893	15355	1531.01	4685.98	6118.13	1272.32
lcl|AOSW02000059.1_cds_RZR70257.1_184	NO	TRUE	TRUE	RZR70257.1	0.967373	-0.0135318	0.878731	-0.0142059	0.514604	-0.171366	-0.0832029	1	0.000740307	0.419255	-0.250683	0.0988703	1	0.000334829	0.574198	-0.143254	-0.343083	3514	1198	1079	2901	3112	1066	2767	4072	378	2401	2230	597	6518	2446	2699	5455	5898	2528	5553	7944	1188	4434	4730	1661	3741.17	1235.07	1148.31	2733.96
lcl|AOSW02000059.1_cds_RZR70258.1_183	NO	TRUE	TRUE	RZR70258.1	0.938083	-0.0089465	0.830826	0.0305943	0.93284	0.0206872	-0.388137	1	-0.0023976	0.426408	0.277299	0.146757	1	3.34064e-05	0.885596	0.0369962	-0.186041	872	1241	1284	864	1068	1105	757	1560	1467	803	917	1549	1790	2692	2905	1870	2255	2495	1640	3396	3310	1633	2098	3548	843.53	1348.66	1387.86	799.323
lcl|AOSW02000059.1_cds_RZR70259.1_182	NO	TRUE	TRUE	RZR70259.1	0.952911	0.00600967	0.973735	-0.00432311	0.988055	0.00597758	0.671968	1	0.00113446	0.818724	-0.0910711	0.48914	1	0.000175396	0.890999	0.0354492	0.415314	2322	1225	1855	3916	4590	1927	3270	4048	900	3408	3109	1472	4293	2495	3939	7816	9065	4211	6845	8117	2054	6562	6589	3252	2480.98	1260.54	1973.04	3692.88
lcl|AOSW02000946.1_cds_RZR58638.1_11826	NO	FALSE	FALSE	RZR58638.1	NA	0.0204987	0.987058	0.000720601	0.0413853	1.11279	#NUM!	0.036022	2.7606	1	0	#NUM!	1	-0.000506155	0.020863	1.53554	#NUM!	0	0	0	0	0	3	0	0	0	2	0	0	0	0	0	0	2	6	0	0	0	4	0	0	0	0	0	0
lcl|AOSW02000059.1_cds_RZR70260.1_200	NO	TRUE	TRUE	RZR70260.1	0.934225	0.00608472	0.934295	0.0119813	0.914719	0.0263322	-0.235526	1	0.000832479	0.983479	0.0152197	-0.24743	1	0.00031309	0.72763	0.0887679	0.0533788	253	402	394	332	383	356	287	261	265	320	564	330	596	957	1029	765	926	895	708	701	809	744	1463	888	238.141	443.585	428.057	305.236
lcl|AOSW02000059.1_cds_RZR70261.1_201	NO	TRUE	TRUE	RZR70261.1	0.964172	-0.00528616	0.937729	0.0109844	0.301724	-0.238099	-0.349179	1	0.000944373	0.530793	-0.220407	-0.0611263	1	0.00208119	0.815826	-0.0590918	-0.0240348	934	1078	749	939	1115	583	1165	1214	443	1171	1243	583	1727	2187	1716	1841	2216	1327	2366	2463	1092	2231	2706	1431	991.961	1112.78	797.419	884.544
lcl|AOSW02000059.1_cds_RZR70262.1_161	NO	TRUE	TRUE	RZR70262.1	0.575265	0.0405304	0.80052	0.0449872	0.822132	0.0453686	0.287448	1	0.00287259	0.810333	0.0939776	0.308399	1	0.00153725	0.289498	0.309951	0.816255	1883	1026	1673	2577	2890	1523	1818	2636	1316	2741	4678	1752	3672	2222	3791	5196	5733	3457	3813	5479	3546	5437	10166	4437	1977.06	1065.54	1784.39	2422.51
lcl|AOSW02000059.1_cds_RZR70263.1_155	NO	TRUE	TRUE	RZR70263.1	0.991576	-0.0080402	0.830826	-0.0248011	0.443582	-0.220693	0.24389	1	0.0015555	0.27724	-0.398015	0.10282	1	0.000267491	0.473378	-0.195506	-0.170605	5176	1970	1589	5890	5729	1487	4615	5563	555	4788	2964	901	9352	3851	3335	11117	10642	3130	8986	10720	1283	8859	6014	2085	5573.57	2018.98	1688.03	5562.06
lcl|AOSW02000059.1_cds_RZR70264.1_153	NO	TRUE	TRUE	RZR70264.1	0.995211	-0.00195651	0.889772	-0.0178482	0.692683	-0.0777367	0.196839	1	0.000491546	0.554648	-0.21051	0.19212	1	0.000148284	0.719848	-0.0911816	0.00854702	1915	1325	1128	2007	3055	1205	2446	2222	663	2172	1799	857	3485	2660	2426	3946	5916	2466	5017	4453	1517	4210	3766	1908	2051.97	1361.41	1199.23	1893.61
lcl|AOSW02000059.1_cds_RZR70265.1_156	NO	TRUE	TRUE	RZR70265.1	0.872612	0.0125019	0.954282	0.00748884	0.479648	0.158912	0.485201	1	-4.76945e-05	0.590185	0.191194	0.289199	1	-0.000433355	0.611844	0.130219	0.309153	1098	1150	2132	2107	3151	2365	1429	2510	1543	2061	1814	2079	2158	2559	4908	4309	6361	5271	3120	5302	3804	4181	4068	4971	1155.54	1192.84	2273.11	1981.53
lcl|AOSW02000059.1_cds_RZR70266.1_157	NO	TRUE	TRUE	RZR70266.1	0.995211	-0.00513918	0.771039	-0.0430049	0.571598	-0.13328	0.488123	1	0.00148686	0.247089	-0.437959	0.266516	1	-0.000221959	0.404149	-0.241565	-0.109077	4636	2948	1768	6677	7907	2338	4947	7725	386	6173	2726	768	9015	6523	3966	13542	15820	5255	10588	16300	1024	12459	6004	1896	4793.25	3087.02	1890.33	6258.88
lcl|AOSW02000059.1_cds_RZR70267.1_176	NO	TRUE	TRUE	RZR70267.1	0.554135	-0.0358167	0.857042	-0.0228463	0.655755	-0.0870949	-0.475793	1	-0.00133634	0.801838	-0.0986441	-0.297242	1	-0.000339328	0.432085	-0.210857	-0.713407	148	170	226	181	159	143	201	215	83	112	170	104	312	369	525	386	309	318	399	470	198	236	370	237	155.526	176.471	241.015	170.176
lcl|AOSW02000059.1_cds_RZR70269.1_178	NO	TRUE	TRUE	RZR70269.1	0.923609	0.00506257	0.886035	0.0203949	0.282107	0.222228	0.295218	1	-0.0007585	0.335201	0.325668	0.258718	1	-0.000735306	0.479268	0.172965	0.193924	19416	16901	16329	22912	33588	22459	24303	22239	16547	16266	29665	21385	37479	36755	37213	48110	67648	50028	53825	47482	39897	32649	65675	50223	20171.5	17652	17445.5	21496.5
lcl|AOSW02000945.1_cds_RZR58648.1_11770	NO	TRUE	FALSE	RZR58648.1	0.995211	-0.0163071	0.839884	-0.0148354	0.581649	-0.137847	0.748954	1	0.003576	0.403943	-0.128089	0.234106	1	0.000729947	0.580408	-0.11164	-0.348254	4	1	3	5	2	0	0	3	0	3	1	0	0	4	8	11	12	0	4	11	0	7	3	0	3.93637	1.08881	3.26125	4.66971
lcl|AOSW02000945.1_cds_RZR58649.1_11789	NO	TRUE	FALSE	RZR58649.1	0.906362	-0.042974	0.985815	0.000873856	0.723699	-0.0791751	-2.91858	1	-0.00268529	0.955176	-0.011982	-1.54046	1	0.00154705	0.799576	-0.0498012	-1.76392	0	24	0	2	3	0	2	8	4	0	8	2	0	55	0	4	6	0	4	19	0	0	16	4	0	24.8275	0	1.87231
lcl|AOSW02000059.1_cds_RZR70270.1_175	NO	TRUE	TRUE	RZR70270.1	0.929471	-0.0258066	0.831094	-0.0203311	0.348155	-0.357785	0.131469	1	0.00186591	0.253189	-0.404232	0.28658	1	0.000416216	0.383988	-0.26464	-0.486763	4125	2355	735	4690	4751	899	5653	4684	144	3704	2044	301	8413	5009	1702	9633	9641	2049	11920	9759	367	7300	4458	703	4364.31	2435.87	782.988	4414.97
lcl|AOSW02000059.1_cds_RZR70271.1_198	NO	TRUE	TRUE	RZR70271.1	0.995211	0.00189223	0.948314	-0.00760835	0.803633	-0.0496508	0.337571	1	0.00123904	0.616905	-0.170931	0.231867	1	0.000349112	0.92709	-0.0242033	0.165238	1768	681	1088	2405	2388	881	1803	2282	475	1870	1969	673	3474	1438	2503	4882	4760	1984	3910	4850	1173	3758	4322	1607	1865.87	705.321	1159.5	2262.94
lcl|AOSW02000059.1_cds_RZR70272.1_199	NO	TRUE	TRUE	RZR70272.1	0.991452	0.00448123	0.830826	-0.0322216	0.945451	0.0171967	0.419953	1	0.000483433	0.696534	-0.141183	-0.0249917	1	-0.000568445	0.845542	-0.0491968	-0.107704	1304	2469	2094	2798	4636	2696	2284	3575	743	2827	2178	1314	3418	7255	5528	7360	11720	7199	6224	9609	2045	7296	6049	3485	1175.23	2787.61	2297.74	2540.57
lcl|AOSW02000059.1_cds_RZR70273.1_194	NO	TRUE	TRUE	RZR70273.1	0.970533	-0.00525449	0.976153	0.00389283	0.820654	-0.0460987	0.204851	1	-0.000294057	0.978973	-0.0173066	0.34506	1	0.000193353	0.875248	-0.0398166	0.0363963	569	247	283	575	748	277	516	744	285	598	388	297	1056	484	571	1102	1407	560	996	1429	580	1109	768	592	608.539	254.04	300.962	542.33
lcl|AOSW02000945.1_cds_RZR58654.1_11786	NO	TRUE	FALSE	RZR58654.1	0.995211	-0.013121	0.980476	-0.00168576	0.945274	-0.0206272	-0.781867	1	-0.00102435	0.995992	-0.00407964	-0.0403392	1	-0.000203466	0.879206	-0.0344009	-0.992401	4	5	10	3	2	5	1	3	6	3	1	6	9	10	29	9	5	16	4	8	30	9	2	14	3.28524	5.89621	11.3303	2.60705
lcl|AOSW02000945.1_cds_RZR58655.1_11783	NO	FALSE	FALSE	RZR58655.1	NA	0	NA	0	NA	0	#NUM!	NA	0	NA	0	#NUM!	NA	0	NA	0	#NUM!	0	0	0	0	0	0	0	0	0	0	0	0	0	0	0	0	0	0	0	0	0	0	0	0	0	0	0	0
lcl|AOSW02000059.1_cds_RZR70274.1_192	NO	TRUE	TRUE	RZR70274.1	0.995211	-0.000648382	0.958083	0.00627587	0.750777	-0.0621535	-0.527378	1	0.000842295	0.780012	-0.104701	-0.496838	1	0.000723784	1	-9.81338e-05	-0.130387	439	685	320	335	481	390	442	460	203	397	840	285	878	1587	763	728	1048	918	1019	1007	479	860	1977	669	447.868	722.551	342.869	313.231
lcl|AOSW02000059.1_cds_RZR70275.1_171	NO	TRUE	TRUE	RZR70275.1	0.995557	-0.000522536	0.917868	-0.0128307	0.592542	-0.109904	-0.132975	1	0.00142108	0.420898	-0.281072	-0.242953	1	0.000509968	0.778205	-0.0728256	-0.102161	1583	1004	910	1712	1490	754	960	1751	489	1510	1482	678	3338	2193	2247	3686	3170	1820	2203	3782	1372	3139	3378	1865	1658.72	1043.82	970.901	1608.77
lcl|AOSW02000059.1_cds_RZR70276.1_170	NO	TRUE	TRUE	RZR70276.1	0.916095	-0.00471935	0.900164	0.0190964	0.977468	0.0093164	-0.396332	1	-0.00184831	0.593754	0.183594	-0.0887387	1	-0.000200531	0.965715	-0.0116975	-0.240953	10722	11840	14858	10073	13516	11212	12057	11219	11031	8145	13555	12634	22127	27292	36649	21770	28425	27096	27258	25164	30086	16961	32823	33459	10642.8	12681.3	15990.1	9368.25
lcl|AOSW02000060.1_cds_RZR70222.1_207	NO	TRUE	TRUE	RZR70222.1	0.995211	-0.00161486	0.881626	0.0123804	0.430336	-0.256312	-1.36509	1	0.00451962	0.572414	-0.164964	-0.931636	0.93423	0.0125454	0.967248	0.0107601	-0.0102115	70	92	15	32	37	20	38	39	26	76	105	31	124	207	29	66	65	42	78	75	53	149	206	68	75.4461	94.2424	15.9325	30.2232
lcl|AOSW02000060.1_cds_RZR70224.1_206	NO	TRUE	TRUE	RZR70224.1	NA	-0.0137543	NA	0.00620319	0.55867	-0.168605	-1.73734	1	0.00276801	0.713333	-0.0836487	-0.729008	1	0.00616118	0.963975	-0.011025	0.248305	11	130	13	7	30	28	26	43	27	177	19	15	26	307	27	10	70	53	75	104	56	371	46	32	10.752	140.45	14.0262	6.49018
lcl|AOSW02000061.1_cds_RZR70193.1_212	NO	TRUE	TRUE	RZR70193.1	0.978334	0.00502254	0.888758	-0.01678	0.643275	0.09136	-0.402146	1	-0.000214564	0.92457	0.0441915	-0.631864	1	-0.000981867	0.980124	0.00759789	-0.487723	66	70	77	53	69	72	36	28	64	29	72	81	140	189	190	114	151	194	89	69	168	62	174	191	63.5464	76.2771	83.2979	48.9828
lcl|AOSW02000061.1_cds_RZR70194.1_213	NO	TRUE	TRUE	RZR70194.1	0.860024	0.0283524	0.925882	0.00920345	0.746469	0.0687941	0.591396	1	0.00108811	0.856265	0.0600479	0.259055	1	0.000182152	0.634214	0.118016	0.68749	18	39	20	52	38	45	43	14	32	70	28	38	37	94	41	120	79	102	94	32	81	146	63	94	18.0149	41.5785	21.4951	48.4409
lcl|AOSW02000061.1_cds_RZR70195.1_211	NO	TRUE	TRUE	RZR70195.1	0.995211	-0.00337469	0.977918	-0.00338491	0.890702	-0.0310866	-0.238639	1	-0.000248751	0.951245	-0.0326735	-0.159237	1	1.12155e-05	0.857894	-0.0457978	-0.229782	611	560	674	658	739	496	400	721	536	699	421	567	1146	1126	1409	1297	1440	1017	823	1443	1177	1354	873	1254	642.879	580.929	718.635	618.792
lcl|AOSW02000061.1_cds_RZR70196.1_214	NO	TRUE	TRUE	RZR70196.1	0.704191	0.0712206	0.96806	-0.0030698	0.231318	0.581035	1.98087	1	-0.000266412	0.560594	0.151134	0.852791	1	-0.00390584	0.609455	0.127503	0.821163	463	914	1491	2059	6204	5321	695	2696	1713	1994	221	2923	945	2044	3462	4521	13291	12158	1624	6112	4219	4318	502	7126	472.691	963.726	1597.37	1925.46
lcl|AOSW02000061.1_cds_RZR70197.1_215	NO	TRUE	TRUE	RZR70197.1	0.870453	-0.0104658	0.876933	0.0193802	0.981414	-0.00759059	-0.34638	1	-0.00173327	0.637559	0.17081	0.0358004	1	-1.9863e-05	0.959562	-0.0144951	-0.269064	235	113	187	160	195	135	175	171	194	133	178	172	449	227	400	318	404	305	364	358	421	270	392	369	232.813	121.161	201.312	148.749
lcl|AOSW02000061.1_cds_RZR70198.1_230	NO	TRUE	TRUE	RZR70198.1	0.017375	0.839374	0.979166	-0.00288927	0.186977	0.488527	0.780025	0.920125	0.00788516	0.917666	0.0472101	-0.233626	1	-0.000304364	0.237817	0.372021	0.80078	2358	2551	3186	6103	6622	4193	2634	2673	1731	2172	6785	6869	4534	5416	7039	12564	13260	9086	5666	5587	4018	4300	14467	15466	2477.34	2648.43	3397.79	5737.78
lcl|AOSW02000061.1_cds_RZR70199.1_231	NO	TRUE	TRUE	RZR70199.1	0.811569	0.0496776	0.775292	0.0359086	0.693003	0.0943078	0.219535	1	0.00171475	0.539626	0.1523	0.436222	1	0.00183053	0.313209	0.336976	1.66522	994	3515	3135	3053	4223	4171	7461	560	2285	1637	21527	6557	3463	12067	10337	8868	11873	14150	26045	1811	8069	4628	72531	22722	928.158	3895.97	3411.57	2801.23
lcl|AOSW02000061.1_cds_RZR70200.1_232	NO	TRUE	TRUE	RZR70200.1	0.922946	0.0301396	0.0124779	1.91761	0.543892	0.177749	0.44907	1	0.000150494	0.104087	0.859039	2.81191	1	0.0157093	0.0160006	1.91381	3.04344	58	32	256	288	139	119	168	636	1262	479	507	1951	111	65	526	561	267	255	351	1254	2910	926	1038	4233	59.9008	33.5292	273.761	269.909
lcl|AOSW02000061.1_cds_RZR70201.1_233	NO	TRUE	TRUE	RZR70201.1	0.664545	-0.0826628	0.811695	0.0278542	0.473699	-0.232534	-1.70562	1	-0.00140353	0.910857	0.0331378	0.380478	1	0.00790801	0.946674	-0.0167728	-0.156566	8391	7310	25811	6280	4740	3761	20690	15610	16774	20006	333	18359	18550	19145	67398	16037	11436	9691	53497	40531	44332	47691	939	48530	7898.19	8066.18	28042.1	5773.75
lcl|AOSW02000061.1_cds_RZR70202.1_234	NO	TRUE	TRUE	RZR70202.1	0.995211	-0.0023249	0.834352	0.0187621	0.619103	-0.126573	-1.59674	1	0.00272529	0.878996	-0.045329	-0.60812	1	0.0101448	0.843188	0.0467771	0.219235	45	7	35	9	18	9	27	9	15	22	87	13	102	20	85	17	45	25	73	18	49	54	196	45	45.909	7.38374	37.5013	8.41516
lcl|AOSW02000061.1_cds_RZR70204.1_236	NO	TRUE	TRUE	RZR70204.1	0.950444	-0.0317054	0.920861	-0.00690468	0.203425	-0.600238	-2.84881	1	0.00706047	0.24264	-0.324296	-2.44982	1	0.00399491	0.426034	-0.220392	-1.24899	39	25	3	1	4	5	6	8	0	24	5	2	75	44	6	2	10	10	13	16	0	45	10	4	40.9746	25.9431	3.19835	0.93994
lcl|AOSW02000061.1_cds_RZR70205.1_221	NO	TRUE	TRUE	RZR70205.1	0.995211	0.00203146	0.992981	-0.000574449	0.778484	-0.0564603	-0.417584	1	0.00162555	0.640901	-0.157139	-0.545911	1	0.000629436	0.989164	-0.00437498	-0.113206	275	425	189	215	309	252	321	212	89	242	497	198	534	999	447	471	698	616	773	469	243	516	1175	480	279.41	449.31	202.639	200.871
lcl|AOSW02000061.1_cds_RZR70206.1_218	NO	TRUE	TRUE	RZR70206.1	0.939721	0.0216016	0.433396	-0.0987047	0.611806	-0.119981	-1.45542	0.659667	0.0412009	0.0749119	-1.10614	-3.71766	1	-0.00011025	0.500649	-0.181948	-1.15839	60	95	58	30	39	22	11	5	6	9	72	27	107	189	117	58	77	49	18	9	8	20	157	51	62.7538	98.8653	61.8998	28.1815
lcl|AOSW02000061.1_cds_RZR70207.1_219	NO	TRUE	TRUE	RZR70207.1	NA	-0.0766194	NA	0.000538193	NA	-2.38579	-7.6782	NA	0.0104255	NA	-0.271437	-5.97856	NA	0.0564397	NA	-0.176737	-3.42545	60	3907	6	8	7	7	62	12	3	34	414	4	110	8853	12	19	16	18	135	25	0	73	988	8	63.1077	4053.8	6.39771	7.52281
lcl|AOSW02000061.1_cds_RZR70208.1_210	NO	TRUE	TRUE	RZR70208.1	0.854136	-0.0172184	0.941441	0.00891719	0.930459	-0.0210527	-0.776874	1	-0.00176273	0.782065	0.103205	-0.243827	1	-7.53581e-05	0.862457	-0.0437776	-0.562334	931	1786	1928	983	1067	1117	928	1157	1658	781	880	1774	1806	3891	4200	2050	2219	2451	2042	2459	3754	1598	1926	3906	953.689	1879.7	2064.45	919.835
lcl|AOSW02000943.1_cds_RZR58676.1_11725	NO	TRUE	FALSE	RZR58676.1	0.333636	-0.175754	0.830826	-0.0209033	0.508686	-0.164032	-2.08742	1	-0.00827868	0.600087	-0.0691456	-2.07073	1	-0.00278229	0.260173	-0.264819	-2.21532	2	7	3	0	4	0	5	3	0	0	0	0	22	46	0	6	9	6	10	10	0	8	10	0	1.95308	7.61038	3.25139	0
lcl|AOSW02000943.1_cds_RZR58677.1_11726	NO	TRUE	FALSE	RZR58677.1	0.999924	0.000323825	0.890473	-0.00818262	0.982234	0.00800289	0.6819	1	-0.000591244	0.916048	-0.015933	-0.149792	1	-0.00311877	0.874467	-0.0270763	-0.2365	0	0	3	3	1	2	3	0	0	1	1	0	0	0	7	7	3	2	6	0	0	4	2	0	0	0	3.1951	2.80944
lcl|AOSW02000061.1_cds_RZR70209.1_216	NO	TRUE	TRUE	RZR70209.1	0.972226	0.0156581	0.857042	0.0146771	0.453514	0.238987	0.893631	1	-0.000994709	0.39366	0.24812	0.904936	1	-0.000540358	0.548199	0.158686	0.55632	16	4	5	17	30	19	16	13	24	19	22	8	40	10	19	40	66	51	38	37	56	37	55	26	15.9186	4.27864	5.37894	15.8178
lcl|AOSW02000061.1_cds_RZR70210.1_217	NO	TRUE	TRUE	RZR70210.1	0.937453	-0.00808256	0.941544	-0.00956191	1	0.00108876	-0.541155	1	-0.00147024	0.918392	0.0475823	-0.544554	1	-0.000584789	0.747577	-0.081061	-0.576813	174	186	118	145	135	113	112	122	129	64	128	163	356	408	279	306	291	263	237	261	252	140	286	383	178.679	195.495	126.302	135.746
lcl|AOSW02000061.1_cds_RZR70211.1_225	NO	TRUE	TRUE	RZR70211.1	0.928611	-0.00646068	0.98902	0.00133519	0.937696	-0.0196868	-0.332989	1	-0.000990467	0.908674	0.0529048	-0.027586	1	-0.000153576	0.837755	-0.052966	-0.0949948	467	363	321	234	298	343	264	223	338	242	254	367	797	640	968	533	671	1017	716	573	1064	506	756	1288	456.76	392.037	346.303	216.986
lcl|AOSW02000061.1_cds_RZR70212.1_224	NO	TRUE	TRUE	RZR70212.1	0.988653	0.0054479	0.831094	0.0272201	0.562238	0.126171	0.00664951	1	-0.000546256	0.394408	0.296029	0.231549	1	-7.95561e-05	0.534494	0.163677	0.229396	1819	2617	4340	2602	3731	4106	2323	2940	4393	2566	3326	5310	3861	6683	11050	6111	8486	10436	5641	7053	11976	5998	8401	13708	1715.88	2884.25	4713.1	2393.5
lcl|AOSW02000061.1_cds_RZR70213.1_227	NO	TRUE	TRUE	RZR70213.1	0.00627476	-1.29072	0.831094	-0.0239899	0.282107	-0.415308	-1.8213	0.43963	-0.070227	0.807233	-0.0834017	-0.732545	1	-0.000872707	0.040037	-1.21221	-2.11272	118	128	44	29	46	31	97	38	46	16	21	32	233	317	112	70	91	70	232	85	108	50	48	78	114.566	138.818	47.5287	26.8501
lcl|AOSW02000061.1_cds_RZR70214.1_226	NO	TRUE	TRUE	RZR70214.1	0.851202	0.0194708	0.901279	-0.0135809	0.351466	0.267365	0.341435	1	-0.000302467	0.730629	0.126735	-0.274966	1	-0.0024032	0.825373	0.0566764	-0.0331536	1105	1933	1602	2143	2494	2373	1717	798	1276	720	2252	2174	2192	4322	3571	4615	5160	5257	3771	1759	2939	1501	5072	4856	1129.69	2036.61	1715.91	2004.54
lcl|AOSW02000061.1_cds_RZR70215.1_223	NO	TRUE	TRUE	RZR70215.1	0.950444	0.0112827	0.121985	0.315387	0.983822	0.0066699	-0.67839	1	0.00144531	0.449658	0.247074	0.171356	0.525577	0.0245666	0.145828	0.581913	1.08137	97	187	104	78	87	109	109	148	148	112	674	176	196	406	272	171	201	265	259	347	396	232	1606	424	96.374	200.181	111.907	72.5564
lcl|AOSW02000061.1_cds_RZR70216.1_222	NO	TRUE	TRUE	RZR70216.1	0.842638	0.00644826	0.901723	0.0191578	0.693798	0.0794292	0.439318	1	0.000573139	0.77659	0.10767	0.341776	1	0.0001023	0.602882	0.128558	0.320313	1142	1180	1135	1809	2747	1408	1865	2103	867	1880	2112	1024	2281	2435	2423	3575	5345	2964	3818	4241	1861	3641	4363	2239	1217.21	1215.79	1207.69	1705.18
lcl|AOSW02000061.1_cds_RZR70217.1_209	NO	TRUE	TRUE	RZR70217.1	0.468738	0.125875	0.983249	-0.00180729	0.997171	-0.00345835	0.072695	0.541366	0.0618479	0.534536	-0.177399	-0.68502	1	0.00180245	0.638841	0.116295	0.817097	503	353	203	730	434	193	242	229	118	394	1520	202	837	699	454	1307	790	447	482	450	391	681	3102	583	532.993	364.828	216.201	687.381
lcl|AOSW02000943.1_cds_RZR58687.1_11699	NO	TRUE	FALSE	RZR58687.1	0.995211	-0.0137583	0.816993	0.0242545	0.913473	-0.0312448	-0.565113	1	-0.000721644	0.744779	0.0745384	0.808935	1	0.00273762	0.821546	0.0515798	0.429999	3	0	12	4	2	5	14	6	6	9	8	7	0	0	28	6	2	12	23	13	13	11	16	13	3.14855	0	12.829	3.76595
lcl|AOSW02000061.1_cds_RZR70218.1_208	NO	TRUE	TRUE	RZR70218.1	0.995211	-0.0103808	0.812467	-0.0277526	0.943067	-0.0204392	-1.13207	1	-0.000724384	0.685875	-0.0980292	-1.83512	1	-0.0022024	0.579167	-0.138219	-1.79556	12	18	15	10	11	3	5	1	7	1	11	5	29	57	36	34	22	11	11	3	19	5	24	14	10.4136	20.701	16.6414	8.95071
lcl|AOSW02000061.1_cds_RZR70219.1_220	NO	TRUE	TRUE	RZR70219.1	0.995211	-0.00311697	0.840067	-0.0228641	0.713196	-0.0737748	-0.0638251	1	0.000622881	0.486073	-0.224883	-0.313889	1	-2.8507e-05	0.655558	-0.112157	-0.388734	1999	506	801	1513	1756	685	1052	1416	392	1039	1260	539	3944	1059	1755	3079	3540	1545	2219	2961	1015	2075	2725	1318	2125.49	522.01	852.626	1425.55
lcl|AOSW02000061.1_cds_RZR70220.1_229	NO	TRUE	TRUE	RZR70220.1	0.995211	-0.00311578	0.878833	0.0176846	0.859086	0.0376042	-0.333331	1	-0.00131783	0.547191	0.21053	-0.0720506	1	-0.00014981	0.894772	0.0340213	-0.150813	62	132	65	55	71	93	59	74	92	46	98	101	129	244	148	116	168	203	125	165	212	98	210	232	64.1229	138.202	69.494	51.5588
lcl|AOSW02000061.1_cds_RZR70221.1_228	NO	TRUE	TRUE	RZR70221.1	0.995211	-0.00568471	0.98796	-0.000998267	0.9796	-0.00880933	0.0258311	1	-0.000487433	1	0.00156138	0.107619	1	-0.000111286	0.938335	-0.0189748	0.0657327	17	7	9	6	20	17	13	18	10	29	4	5	31	31	21	17	42	42	25	46	25	67	9	17	16.3942	7.62078	9.73322	5.54712
lcl|AOSW02000062.1_cds_RZR70191.1_238	NO	TRUE	TRUE	RZR70191.1	0.152301	-0.49711	0.94354	-0.00591939	0.151775	-0.822198	-1.47316	1	-0.00226824	0.506937	-0.172022	0.169277	1	0.00075036	0.226722	-0.482368	-1.59957	1713	1090	234	649	459	226	3134	563	98	544	468	152	2875	2091	415	1178	791	439	5831	966	192	900	868	326	1789.49	1135.07	249.781	609.526
lcl|AOSW02000943.1_cds_RZR58693.1_11701	NO	TRUE	FALSE	RZR58693.1	0.871527	0.0467167	0.831094	0.0158557	0.956718	0.0153602	4.16563	1	0.00954589	0.944837	0.0112762	4.34605	1	0.00852749	0.583682	0.0962023	6.38878	0	0	0	1	3	0	1	2	0	6	5	0	0	1	0	4	4	0	2	5	0	16	11	0	0	0	0	0.915559
lcl|AOSW02000063.1_cds_RZR70190.1_239	NO	TRUE	TRUE	RZR70190.1	0.995211	-0.00778547	0.901723	-0.00918512	0.45389	-0.249939	0.625791	1	0.00670981	0.307205	-0.301918	0.538612	1	0.00171655	0.675137	-0.100452	0.253206	635	324	66	953	937	108	908	839	20	937	459	19	1094	657	128	1838	1708	216	1648	1598	46	1685	850	38	653.561	340.118	70.6177	892.56
lcl|AOSW02000064.1_cds_RZR70030.1_309	NO	TRUE	TRUE	RZR70030.1	0.998716	-0.000153586	0.80052	0.0539292	0.84802	0.0435912	0.138362	1	-0.000660748	0.451769	0.252084	0.354939	1	0.000424511	0.631113	0.116124	0.196391	876	731	928	986	1466	909	1228	1203	881	1200	1032	996	1604	1469	1933	1964	2802	1911	2456	2411	1900	2265	2092	2103	938.428	751.184	986.641	930.252
lcl|AOSW02000064.1_cds_RZR70031.1_310	NO	TRUE	TRUE	RZR70031.1	0.999924	4.4173e-05	0.657473	0.0647918	0.972937	-0.00977745	-0.317418	1	0.00014485	0.603193	0.174841	0.367391	1	0.00197325	0.567184	0.14973	0.433774	533	1407	1522	1067	1222	1152	1020	2141	1388	1952	1438	1889	1348	3478	3847	2515	2796	2799	2657	4996	3871	4356	3608	4917	536.788	1494.78	1634.14	995.186
lcl|AOSW02000064.1_cds_RZR70032.1_305	NO	TRUE	TRUE	RZR70032.1	0.995211	0.0014471	0.631221	0.0712903	0.968081	0.0111775	-0.251963	1	4.59653e-05	0.50941	0.219077	0.304169	1	0.00160425	0.492879	0.183314	0.564488	1517	2150	1879	1361	2235	1959	3436	2245	1455	1617	6170	1764	3049	4924	4612	3021	4825	4692	7773	5058	3696	3457	14611	4347	1550.9	2265.24	2012.61	1273.07
lcl|AOSW02000943.1_cds_RZR58698.1_11741	NO	FALSE	FALSE	RZR58698.1	NA	0.00883999	0.949621	-0.00361793	0.873889	0.0289304	#NUM!	1	0	1	0	#NUM!	1	-0.00457146	NA	0	#NUM!	0	0	0	0	2	1	0	0	0	0	0	0	0	0	0	0	4	2	4	0	0	0	0	0	0	0	0	0
lcl|AOSW02000064.1_cds_RZR70033.1_306	NO	TRUE	TRUE	RZR70033.1	NA	-0.0236816	NA	0.203886	NA	-0.325144	-5.5628	NA	0.0122157	NA	-0.00837186	-1.02946	NA	1.64721	NA	0.0967191	2.05666	123	4872	50	26	61	82	2599	65	56	3283	25665	40	427	26766	263	89	257	336	14232	305	266	13505	131453	246	93.4982	5918.74	59.5425	20.6682
lcl|AOSW02000064.1_cds_RZR70034.1_307	NO	TRUE	TRUE	RZR70034.1	0.995211	-0.00325683	0.93931	-0.00814324	0.694158	0.0794221	0.0729698	1	-0.00257452	0.699554	0.130227	-0.0743769	1	-0.00193269	0.902851	-0.0310806	-0.564018	24	40	57	46	65	52	54	27	44	24	29	45	65	88	139	97	134	130	119	73	91	52	61	107	23.7529	42.9125	61.3724	42.7568
lcl|AOSW02000064.1_cds_RZR70035.1_303	NO	TRUE	TRUE	RZR70035.1	0.712806	0.0366525	0.969543	-0.00404407	0.907942	0.0270072	0.198385	1	0.00348146	0.780489	-0.100255	-0.501217	1	0.000241748	0.759618	0.0763813	0.336646	565	238	301	306	774	470	307	250	262	723	339	447	1098	516	670	633	1554	1079	667	521	529	1429	753	1058	594.606	246.867	320.923	287.778
lcl|AOSW02000064.1_cds_RZR70036.1_380	NO	TRUE	TRUE	RZR70036.1	0.983953	0.0126752	0.970485	0.00316777	0.999017	0.0030442	0.0956571	1	0.0016099	0.938308	-0.0289204	-0.0630672	1	0.000501643	0.844499	0.0470565	0.327427	2060	842	2136	2241	3371	1278	535	3858	806	1383	5240	942	4038	1838	4963	4597	6816	2921	1169	8142	2313	2780	11448	2354	2176.57	871.533	2275.94	2109.07
lcl|AOSW02000064.1_cds_RZR70037.1_379	NO	TRUE	TRUE	RZR70037.1	0.954731	-0.0106917	0.752195	0.0489624	0.951127	-0.0156512	-0.347414	1	-0.0011194	0.50597	0.217733	0.506561	1	0.0008577	0.781996	0.0697803	0.153279	2403	1633	3397	1861	2731	2508	1467	6859	3079	3238	3572	2684	5112	3554	7044	3857	5564	5265	3170	14525	6470	6589	7575	5675	2509.78	1700.71	3626.21	1747.74
lcl|AOSW02000064.1_cds_RZR70038.1_261	NO	TRUE	TRUE	RZR70038.1	0.995211	0.00188605	0.453294	0.102928	0.714108	0.071298	0.132447	1	-0.000625874	0.272723	0.416422	0.753228	1	0.000813755	0.332157	0.283511	0.649287	1100	983	2281	1356	2098	2153	3050	1815	2397	2348	2396	2686	2060	2041	4889	2733	4165	4579	6402	3704	5215	4658	5088	5927	1143.68	1026.26	2436.66	1272.41
lcl|AOSW02000064.1_cds_RZR70041.1_264	NO	TRUE	TRUE	RZR70041.1	0.939721	-0.0188778	0.925882	-0.00901014	0.99992	-0.00273651	-0.959828	1	-0.00280211	0.952055	0.0256483	-0.823603	1	-0.00104209	0.7055	-0.0910427	-0.82597	472	480	224	261	229	226	330	114	206	34	452	228	939	1236	569	576	537	572	806	268	533	102	1171	626	417.909	546.764	246.959	235.512
lcl|AOSW02000064.1_cds_RZR70042.1_265	NO	TRUE	TRUE	RZR70042.1	0.149637	0.363759	0.899932	0.0137224	0.236298	0.441812	0.899477	1	0.00184303	0.590185	0.180132	0.179571	1	-0.000143462	0.220975	0.418751	1.00348	120	57	52	114	215	180	73	138	60	90	252	164	211	115	109	230	394	365	150	267	128	174	503	364	128.792	58.517	55.2696	107.59
lcl|AOSW02000064.1_cds_RZR70043.1_266	NO	TRUE	TRUE	RZR70043.1	0.995211	0.000659012	0.831094	0.0294336	0.703762	0.0737172	-0.275175	1	-0.000813161	0.427462	0.277427	-0.0388422	1	1.89896e-07	0.65998	0.112656	-0.0688616	722	1185	1718	911	1237	1448	901	1127	1614	917	1407	1756	1338	2185	3183	1618	2199	2613	1628	1950	2877	1535	2591	3076	727.868	1258.23	1844.28	849.852
lcl|AOSW02000064.1_cds_RZR70044.1_267	NO	TRUE	TRUE	RZR70044.1	0.910642	0.011	0.895302	0.0155623	0.495792	0.152025	0.506543	1	-0.000108866	0.515011	0.227712	0.36811	1	-0.000263468	0.55589	0.154775	0.368345	1333	982	2368	2294	3410	2341	1615	2692	1859	2216	2626	1966	2583	2120	5038	4703	6811	5001	3398	5572	4116	4356	5579	4266	1408.59	1016.38	2523.1	2158.99
lcl|AOSW02000064.1_cds_RZR70045.1_268	NO	TRUE	TRUE	RZR70045.1	0.989673	-0.00654686	0.902979	0.0126531	0.88725	-0.0316923	-0.814326	1	-0.000324452	0.925059	0.0398657	-0.609758	1	0.000390817	0.996382	0.00200869	-0.285593	69	204	99	46	81	103	84	48	108	68	156	94	175	561	268	156	219	290	259	149	255	188	489	286	61.2064	232.157	109.092	41.5371
lcl|AOSW02000064.1_cds_RZR70046.1_269	NO	TRUE	TRUE	RZR70046.1	0.906362	0.0128226	0.620006	0.0752325	0.533807	0.140811	-0.254001	1	-1.95763e-05	0.303368	0.381376	0.124111	1	0.000519759	0.223438	0.392442	0.562487	1803	3642	4787	2249	3396	4323	2419	2674	5492	2294	9122	6097	3568	7960	10583	4772	6944	9567	5490	5604	12054	4564	19971	13474	1687.55	4031.43	5206.78	2064.73
lcl|AOSW02000064.1_cds_RZR70047.1_270	NO	TRUE	TRUE	RZR70047.1	0.995211	0.00423745	0.803351	0.0401732	0.61256	0.106227	-0.114066	1	-0.000648382	0.34812	0.331456	0.219276	1	0.000144986	0.477422	0.191351	0.352186	973	2525	3289	1663	2493	3057	2144	2023	3416	1612	3961	4058	2499	6819	9116	4655	6477	8413	6282	5599	9187	4144	11431	11183	936.827	2751.42	3558.01	1536.95
lcl|AOSW02000064.1_cds_RZR70048.1_378	NO	TRUE	TRUE	RZR70048.1	0.995211	0.00236105	0.857042	-0.0235775	0.848301	0.0410801	0.258008	1	9.05727e-05	0.931262	-0.0416131	-0.0126937	1	-0.000578141	0.949334	-0.0177878	-0.0698061	238	209	245	407	403	231	213	344	167	266	201	260	461	443	525	798	781	484	438	695	390	503	414	606	250.006	217.001	261.293	382.633
lcl|AOSW02000943.1_cds_RZR58713.1_11748	NO	TRUE	FALSE	RZR58713.1	0.995211	-0.0078942	0.811695	-0.0254524	0.469641	-0.223562	-1.15051	1	0.0101151	0.245954	-0.267842	#NUM!	1	0.000753765	0.450263	-0.193284	-2.27431	15	5	5	4	3	1	2	0	0	3	4	0	25	0	9	8	8	4	0	0	0	3	7	0	15.8368	5.18018	5.33035	3.76505
lcl|AOSW02000064.1_cds_RZR70050.1_376	NO	TRUE	TRUE	RZR70050.1	0.997386	-0.00109756	0.970908	0.00308808	0.692795	0.0894085	0.331349	1	-0.002902	0.561732	0.161466	0.615558	1	-0.0011093	0.933845	0.0209249	-0.098143	7	11	7	15	10	14	8	22	8	4	12	11	21	20	15	30	21	31	16	50	27	10	27	25	6.96753	11.7633	7.52997	13.9582
lcl|AOSW02000064.1_cds_RZR70051.1_375	NO	TRUE	TRUE	RZR70051.1	0.995211	0.00568769	0.882678	-0.0147933	0.826825	0.0449008	0.152112	1	-2.34748e-06	0.980845	-0.0145939	-0.334289	1	-0.000673018	0.970082	-0.0102994	-0.165116	140	58	76	113	135	107	122	61	39	43	133	88	298	132	175	248	317	256	296	140	93	114	328	205	142.008	61.3742	81.5061	105.54
lcl|AOSW02000064.1_cds_RZR70052.1_373	NO	TRUE	TRUE	RZR70052.1	0.961856	0.0110731	0.984494	0.00163437	0.48627	0.175739	0.818388	1	-0.000468326	0.601457	0.173077	0.59955	1	-0.000892802	0.744099	0.0814471	0.362685	769	290	1066	1750	1747	1038	748	1471	869	872	917	1102	1406	637	2417	3525	3480	2366	1645	3157	2257	1740	2018	2666	802.67	302.126	1138.04	1643.31
lcl|AOSW02000064.1_cds_RZR70053.1_371	NO	TRUE	TRUE	RZR70053.1	NA	-0.0117442	NA	-0.0223764	0.447111	-0.241491	0.316426	1	0.00208829	0.275194	-0.382728	0.176868	1	0.000308264	0.467158	-0.201966	-0.225577	2130	552	417	2431	2067	463	1770	2291	121	1863	979	214	4087	1111	938	4769	4080	967	3596	4544	255	3565	2025	485	2291.54	565.988	443.052	2295.28
lcl|AOSW02000943.1_cds_RZR58718.1_11749	NO	FALSE	FALSE	RZR58718.1	NA	0.00346944	0.984479	-0.000973367	1	0.000233463	#NUM!	1	0.00123369	0.968677	-0.00471801	#NUM!	1	1.21544e-05	NA	0.00027727	#NUM!	0	0	1	0	0	1	0	0	0	1	0	0	0	0	0	0	0	0	0	0	0	0	0	0	0	0	1.0675	0
lcl|AOSW02000064.1_cds_RZR70054.1_308	NO	TRUE	TRUE	RZR70054.1	0.842638	-0.0359076	0.830826	-0.0227696	0.256656	-0.483365	-0.683737	1	0.00084487	0.247089	-0.428547	-0.573407	1	0.000296024	0.275602	-0.378849	-0.918712	984	808	176	502	668	270	918	424	80	679	384	134	1630	1439	318	957	1233	493	1741	744	146	1132	659	259	1015.92	846.762	188.221	470.438
lcl|AOSW02000064.1_cds_RZR70056.1_243	NO	TRUE	TRUE	RZR70056.1	0.977096	-0.00811433	0.77538	-0.0442807	0.624902	-0.103573	-0.388914	1	0.000362838	0.359243	-0.311092	-0.740378	1	-0.000325026	0.416364	-0.229734	-0.863169	1359	1381	522	1248	1176	616	1148	673	258	545	947	505	2774	3071	1190	2688	2507	1421	2583	1508	627	1161	2219	1215	1394.43	1452.13	558.795	1168.17
lcl|AOSW02000064.1_cds_RZR70057.1_244	NO	TRUE	TRUE	RZR70057.1	0.7314	0.0419952	0.831094	0.0239515	0.289148	0.38389	0.120262	1	9.76668e-05	0.374068	0.290711	0.282696	1	-0.0002449	0.307047	0.32075	0.717234	232	525	567	444	674	592	195	367	921	295	750	1330	430	1042	1124	874	1259	1182	392	725	1846	574	1502	2720	236.277	554.308	607.688	415.011
lcl|AOSW02000064.1_cds_RZR70059.1_342	NO	TRUE	TRUE	RZR70059.1	0.989673	0.00411602	0.857042	-0.0214784	0.996162	-0.00354498	0.601068	1	0.000857003	0.660922	-0.158079	0.320191	1	-0.000153565	0.912792	-0.0285928	0.196785	4148	3065	3982	7941	9423	4067	4769	9394	1566	6685	5766	2050	8286	6589	9531	16582	19215	9499	10232	19878	4383	13553	12920	5364	4311.06	3200.53	4254	7450.94
lcl|AOSW02000064.1_cds_RZR70060.1_343	NO	TRUE	TRUE	RZR70060.1	0.99612	0.000390429	0.816993	0.0389735	0.685196	0.0796127	-0.21183	1	-0.000951229	0.360689	0.327876	0.136735	1	6.59487e-05	0.601269	0.134534	0.0624261	280	341	568	287	477	484	360	439	478	309	539	564	568	763	1191	582	949	1019	802	941	1064	624	1158	1206	289.763	356.903	607.212	269.074
lcl|AOSW02000064.1_cds_RZR70061.1_344	NO	TRUE	TRUE	RZR70061.1	0.967259	0.00550693	0.913888	0.0144759	0.685196	0.079495	0.306574	1	3.87818e-05	0.687153	0.150084	0.217189	1	-7.29645e-05	0.67454	0.107287	0.298159	589	399	722	777	1038	722	506	895	617	845	673	718	1125	841	1598	1593	2110	1587	1069	1806	1446	1718	1436	1737	618.47	414.361	770.063	730.429
lcl|AOSW02000064.1_cds_RZR70062.1_299	NO	TRUE	TRUE	RZR70062.1	0.995211	0.00157995	0.952288	-0.00805488	0.83287	-0.0431626	-0.212233	1	0.00105863	0.640184	-0.167536	-0.264232	1	0.000297322	0.939163	-0.0208614	-0.0945929	96	81	158	98	158	103	92	141	47	116	122	107	200	171	344	202	319	220	198	303	141	253	268	232	99.7866	84.5761	168.789	91.9543
lcl|AOSW02000064.1_cds_RZR70063.1_289	NO	TRUE	TRUE	RZR70063.1	0.865159	0.0437903	0.891474	0.0098766	0.642741	-0.116698	-1.87767	0.558065	0.0805893	0.527841	-0.152513	-1.92527	0.72442	0.035762	0.660745	0.105489	0.838757	2925	33818	6485	7628	3790	3102	2407	5146	3979	9881	77814	6582	6936	84107	16950	17871	8603	7727	5815	12145	11145	22160	201485	17571	2747.1	37362.3	7048.68	7009.19
lcl|AOSW02000943.1_cds_RZR58727.1_11727	NO	TRUE	FALSE	RZR58727.1	NA	-0.0322886	0.84765	-0.0130264	0.957288	-0.0151152	-0.552945	1	-0.00767646	0.946452	-0.0107455	0.116773	1	-0.00724021	0.630577	-0.078976	#NUM!	2	0	3	0	2	2	1	3	0	0	0	0	0	0	6	0	0	4	2	6	0	0	0	0	2.0962	0	3.21638	0
lcl|AOSW02000064.1_cds_RZR70064.1_290	NO	TRUE	TRUE	RZR70064.1	0.833952	0.00898211	0.914142	0.0162666	0.582285	0.111024	0.102305	1	0.000331499	0.674622	0.15395	-0.0261027	1	-0.000110536	0.569129	0.143992	0.170893	2832	3478	5002	4156	6061	4531	3576	3991	3529	3948	5718	4494	4794	6118	9764	7097	10599	8664	6628	7255	6976	6894	10479	9011	2944.44	3631.06	5343.36	3899.8
lcl|AOSW02000064.1_cds_RZR70066.1_284	NO	TRUE	TRUE	RZR70066.1	0.723465	0.075701	0.828158	0.0225798	0.247178	0.489015	2.99561	1	-4.08065e-05	0.303368	0.247506	3.18458	1	-0.000320718	0.236228	0.408695	3.08144	1	0	2	6	14	9	1	9	11	9	2	13	0	0	8	11	33	22	2	36	27	24	0	37	1.01235	0	2.15516	5.61919
lcl|AOSW02000064.1_cds_RZR70067.1_281	NO	TRUE	TRUE	RZR70067.1	0.637102	0.0790599	0.0556411	0.814453	0.400118	0.309988	3.27708	1	0.000754411	0.143102	0.675982	4.07199	1	0.00704263	0.0169687	1.88362	4.91627	4	2	1	6	13	9	6	28	15	24	32	14	0	5	0	11	28	16	12	57	15	52	73	29	4.13042	2.09576	1.06941	5.62293
lcl|AOSW02000064.1_cds_RZR70068.1_282	NO	TRUE	TRUE	RZR70068.1	0.520833	0.0915654	0.918536	-0.0103039	0.923089	0.024097	0.0166159	0.849699	0.0184559	0.54108	-0.184938	-0.774926	1	0.000303121	0.77104	0.0715181	0.132838	282	300	131	465	634	308	442	133	51	397	609	213	883	1264	416	1032	1345	821	1144	354	172	831	1932	617	295.966	311.63	139.731	437.091
lcl|AOSW02000943.1_cds_RZR58732.1_11733	NO	FALSE	FALSE	RZR58732.1	NA	0	NA	0	NA	0	#NUM!	NA	0	NA	0	-2.76432	NA	0	NA	0	-0.929424	0	0	0	0	0	0	0	0	0	0	0	0	6	10	3	0	0	0	0	4	0	0	4	8	0	0	0	0
lcl|AOSW02000064.1_cds_RZR70069.1_287	NO	TRUE	TRUE	RZR70069.1	0.704055	0.0506292	0.989928	0.000843396	0.959963	-0.0135986	0.0629378	0.751251	0.0233861	0.563745	-0.178293	-0.493194	1	0.00136119	0.704842	0.0928269	0.576624	2011	1368	827	1732	2460	1182	1035	1595	404	1738	4704	778	3688	2685	1964	3431	4741	2665	2123	3167	1320	3304	9858	2092	2127.11	1415.17	881.031	1630.36
lcl|AOSW02000064.1_cds_RZR70070.1_288	NO	TRUE	TRUE	RZR70070.1	0.984555	0.00438987	0.771462	0.0514664	0.995299	-0.00387478	0.066355	1	0.000914806	0.786502	0.104802	0.359216	1	0.00172872	0.51159	0.173319	0.575473	9551	8295	10626	12861	14426	9424	7531	21787	8988	19907	16072	11576	18855	17451	24635	26579	28979	21002	16007	45552	22658	39085	35076	28039	10047.2	8606	11330.1	12094.2
lcl|AOSW02000064.1_cds_RZR70071.1_396	NO	TRUE	TRUE	RZR70071.1	0.995211	-0.00102542	0.85654	-0.0242854	1	0.00248574	-0.428658	1	-0.000275355	0.876925	-0.0663388	-0.65864	1	-0.000527509	0.781084	-0.0718643	-0.586897	388	554	511	378	460	424	239	310	295	246	407	375	1556	2205	2232	1571	1842	1846	1312	1368	1267	1030	1927	1632	291.906	672.922	616.634	291.463
lcl|AOSW02000064.1_cds_RZR70072.1_395	NO	TRUE	TRUE	RZR70072.1	0.989611	-0.00256262	0.891474	0.0186847	0.768381	-0.059868	-0.510974	1	2.82416e-05	1	-0.00490378	-0.226885	1	0.000641774	1	-0.000434081	-0.150147	14679	9079	10799	9430	11766	8128	11323	8891	8568	9091	15854	9642	28086	19348	25073	19443	23651	18491	24105	18477	21908	18093	34998	23443	15339.1	9452.88	11526.7	8856.94
lcl|AOSW02000064.1_cds_RZR70073.1_398	NO	TRUE	TRUE	RZR70073.1	0.92798	-0.00839939	0.830826	0.0313533	0.958744	-0.0140001	-0.43338	1	-0.00120055	0.601514	0.185508	-0.119747	1	0.000298974	0.933873	0.0224919	-0.185457	1886	3108	3628	2114	2782	2539	3678	2185	2915	2214	2952	3329	3992	6596	7880	4619	5947	5554	6432	4741	6101	4513	6697	7138	1889.78	3311.32	3898.48	1969.77
lcl|AOSW02000940.1_cds_RZR58738.1_11665	NO	FALSE	FALSE	RZR58738.1	NA	0.00852549	0.929157	-0.00506646	0.892971	0.0256258	#NUM!	1	0	1	0	#NUM!	1	-0.00499836	NA	0	#NUM!	0	0	0	0	6	0	0	0	0	0	0	0	0	0	0	0	12	0	0	0	0	0	0	0	0	0	0	0
lcl|AOSW02000940.1_cds_RZR58739.1_11666	NO	TRUE	FALSE	RZR58739.1	NA	0.0115484	0.883509	-0.00862138	0.970088	-0.011619	1.20295	1	0.00353912	0.750733	-0.0404313	-1.25103	1	-0.000745561	0.909372	-0.0201873	-0.152132	0	1	1	3	3	0	0	1	0	1	1	0	0	3	3	6	6	0	0	3	0	3	3	0	0	1.03498	1.06362	2.81401
lcl|AOSW02000064.1_cds_RZR70074.1_392	NO	TRUE	TRUE	RZR70074.1	0.995211	-0.00342944	0.900137	0.0145637	0.918039	-0.0245317	-0.206672	1	-0.000210692	0.915196	0.0477468	0.119249	1	0.000350908	0.965889	0.0119396	0.0826017	1349	442	993	1160	1095	658	1128	1061	822	948	1109	1005	2183	892	2152	2189	1953	1330	2166	2057	1784	1796	2269	2278	1445.7	454.113	1055.68	1094.49
lcl|AOSW02000064.1_cds_RZR70075.1_391	NO	TRUE	TRUE	RZR70075.1	0.966718	0.00578892	0.921172	-0.013341	0.933504	0.0206792	0.642749	1	0.000743192	0.830399	-0.0848641	0.403284	1	-0.000130192	0.966486	0.0118715	0.298128	1842	1115	1816	3359	3928	1967	2522	3741	782	2979	2610	1075	3463	2380	4026	6762	7722	4282	5253	7685	1783	5782	5555	2472	1952.11	1152.28	1934.05	3162.97
lcl|AOSW02000940.1_cds_RZR58742.1_11669	NO	FALSE	FALSE	RZR58742.1	NA	0	NA	0	NA	0	#NUM!	NA	0	NA	0	#NUM!	NA	0	NA	0	#NUM!	0	0	0	0	0	0	0	0	0	0	0	0	0	0	0	0	0	0	0	0	0	0	0	2	0	0	0	0
lcl|AOSW02000064.1_cds_RZR70076.1_394	NO	TRUE	TRUE	RZR70076.1	0.995211	-0.000910138	0.762827	-0.0528084	0.916438	0.0252934	0.231689	1	-0.000562206	0.797365	-0.100328	0.0583174	1	-0.00184045	0.612409	-0.130042	-0.299728	393	256	358	367	723	413	256	563	178	316	232	267	726	520	1001	740	1426	1030	517	1108	823	640	530	862	411.156	266.375	382.054	344.772
lcl|AOSW02000064.1_cds_RZR70077.1_393	NO	TRUE	TRUE	RZR70077.1	0.557348	-0.0803424	0.954406	0.00574686	0.203425	-0.572775	-2.18898	1	-0.000303003	0.640184	-0.149118	-1.21905	1	0.00202249	0.56466	-0.150428	-1.12458	171	385	109	73	57	64	123	58	128	105	150	103	340	945	247	153	106	135	293	123	253	241	332	237	174.019	406.665	116.836	68.2237
lcl|AOSW02000064.1_cds_RZR70078.1_399	NO	TRUE	TRUE	RZR70078.1	0.995211	0.00311082	0.829737	0.0368172	0.803166	0.0499903	0.00197286	1	-2.78777e-05	0.563745	0.20429	0.102674	1	0.000371312	0.573933	0.144777	0.179352	212	388	417	276	496	419	348	398	375	418	397	507	420	883	905	636	1073	916	793	899	764	826	887	1076	214.14	411.529	447.511	257.572
lcl|AOSW02000064.1_cds_RZR70079.1_296	NO	TRUE	TRUE	RZR70079.1	0.995211	-0.00107774	0.96059	-0.00920388	0.97785	-0.0095362	-0.209708	1	-0.000684254	1	0.00420882	-0.129946	1	-0.000316369	0.864296	-0.0381551	-0.192864	2631	2735	2956	2554	3375	2764	2826	2742	1860	2356	3240	2347	4948	6206	7286	5420	6970	6520	6383	5927	5284	4849	7423	6169	2706.91	2871.63	3163	2391.86
lcl|AOSW02000064.1_cds_RZR70080.1_334	NO	TRUE	TRUE	RZR70080.1	0.970533	0.00284649	0.839884	0.0324108	0.595551	0.107663	0.409468	1	-0.000313458	0.46036	0.250385	0.47136	1	-2.87671e-05	0.54847	0.150046	0.335481	1169	1100	1691	1924	2721	1709	2049	2332	1243	1995	2038	1466	2103	2214	3492	3776	5232	3471	4166	4646	2736	3835	4211	3073	1248.38	1132.22	1798.75	1814.21
lcl|AOSW02000064.1_cds_RZR70081.1_333	NO	TRUE	TRUE	RZR70081.1	0.995211	-0.0018853	0.868599	0.0152785	0.846239	0.0417859	-0.358491	1	-0.00104346	0.591762	0.16297	-0.00356065	1	-3.53601e-05	0.825797	0.054391	-0.124729	1951	6558	9211	3653	5154	7051	3866	4354	8880	3731	3994	10209	5458	21683	29519	11747	15308	22997	12978	13726	27412	10720	13553	32484	1682.07	7565.63	10238.9	3260.49
lcl|AOSW02000064.1_cds_RZR70082.1_332	NO	TRUE	TRUE	RZR70082.1	0.995211	-0.000493603	0.965321	0.00584967	0.795162	-0.0531578	-0.32023	1	0.000524912	0.834449	-0.083845	-0.205449	1	0.000527484	0.988918	-0.00459323	-0.110842	1462	2044	1931	1954	1941	1441	1738	1911	1125	1769	2750	1243	2450	3852	3973	3354	3590	2840	3303	3539	2554	3102	5243	2640	1519.67	2134.24	2062.86	1833.46
lcl|AOSW02000064.1_cds_RZR70083.1_331	NO	TRUE	TRUE	RZR70083.1	0.995211	-0.0021044	0.932822	-0.00979858	0.531982	-0.144205	-0.197747	1	0.00166791	0.399177	-0.289382	-0.169262	1	0.000695662	0.753577	-0.0789806	-0.108312	1803	984	842	1631	1675	714	1357	1720	388	1507	1721	578	3127	2048	1984	3112	3057	1539	2673	3456	1067	2711	3574	1498	1928.2	1012.07	895.448	1538.32
lcl|AOSW02000940.1_cds_RZR58751.1_11682	NO	FALSE	FALSE	RZR58751.1	NA	0	NA	0	NA	0	#NUM!	NA	0	NA	0	#NUM!	NA	0	NA	0	#NUM!	0	0	0	0	0	0	0	0	0	0	0	0	0	0	0	0	0	0	0	0	0	0	0	0	0	0	0	0
lcl|AOSW02000064.1_cds_RZR70084.1_338	NO	TRUE	TRUE	RZR70084.1	0.842638	-0.0117173	0.846434	-0.0268976	0.692683	-0.0774236	-0.642847	1	-0.000562366	0.686281	-0.150888	-0.602392	1	-0.000277426	0.502457	-0.176523	-0.721254	6923	9384	5301	4602	7261	5650	5488	5112	3550	4414	4579	5099	19507	34160	21458	14941	21383	20995	20776	17324	14237	13094	18246	20602	5641.1	11107.3	6027.47	3976.2
lcl|AOSW02000064.1_cds_RZR70085.1_336	NO	TRUE	TRUE	RZR70085.1	0.995211	-0.00884106	0.831094	-0.0219259	0.527584	-0.169488	0.26341	1	0.00151242	0.32335	-0.326986	0.166226	1	0.000187779	0.526518	-0.168517	-0.235588	3540	1268	941	3910	3697	1073	3151	4033	278	3108	2069	428	6924	2609	2090	7960	7448	2344	6567	8187	792	6027	4419	1047	3772.81	1306.52	1001.28	3685.55
lcl|AOSW02000064.1_cds_RZR70086.1_340	NO	TRUE	TRUE	RZR70086.1	0.995211	0.000704593	0.830826	-0.0334549	0.857313	-0.039418	0.346911	1	0.000782987	0.502434	-0.238141	0.132059	1	-0.000153364	0.744099	-0.0828473	-0.0451951	3907	3282	3283	6395	6820	3197	5178	5951	1393	4608	4680	2160	7384	6845	7212	12982	13495	6869	10779	12232	3374	9038	9901	4910	4106	3406.8	3501.07	6012.65
lcl|AOSW02000940.1_cds_RZR58755.1_11647	NO	FALSE	FALSE	RZR58755.1	NA	0.00757753	0.891474	-0.00732252	0.910304	0.0225901	1.8768	1	0	0.956827	-0.0061113	#NUM!	1	-0.00607109	0.934661	-0.0107785	-0.833083	0	0	1	1	3	1	0	0	0	0	0	0	0	0	2	4	5	0	0	0	0	2	0	0	0	0	1.14847	0.878292
lcl|AOSW02000940.1_cds_RZR58756.1_11648	NO	TRUE	FALSE	RZR58756.1	0.477243	-0.130548	0.966404	0.00249606	0.817978	-0.0552651	-1.62291	0.975096	-0.036616	0.689094	0.065414	0.868503	1	-0.00166821	0.644739	-0.0923978	-0.891824	1	9	2	0	0	3	7	2	2	0	2	0	0	18	0	0	0	6	17	9	9	0	7	5	1.06064	9.27409	2.12578	0
lcl|AOSW02000064.1_cds_RZR70087.1_337	NO	TRUE	TRUE	RZR70087.1	0.995211	0.00327993	0.953021	-0.00721902	0.80901	-0.048415	0.280485	1	0.00179589	0.564329	-0.198647	0.159088	1	0.000417106	0.962181	-0.0133166	0.188767	1320	963	765	1624	2168	912	1530	2008	331	1664	1758	579	2619	2073	1767	3324	4427	2029	3303	4163	810	3315	3878	1379	1392.13	997.749	815.358	1527.88
lcl|AOSW02000940.1_cds_RZR58758.1_11675	NO	TRUE	FALSE	RZR58758.1	0.995211	-0.00285961	0.755328	-0.0358873	0.927913	-0.0244483	-0.134415	1	0.00163874	0.505736	-0.0777579	-3.15764	1	-0.00719206	0.583666	-0.0944473	-1.68362	2	11	0	0	6	5	1	0	0	2	0	0	5	30	0	0	18	20	5	0	0	3	0	9	1.93577	12.1122	0	0
lcl|AOSW02000064.1_cds_RZR70088.1_335	NO	TRUE	TRUE	RZR70088.1	0.995211	0.00132009	0.841746	0.0321043	0.834421	0.0454851	-0.0951196	1	-8.61318e-05	0.647511	0.163148	0.0153283	1	0.000257842	0.680537	0.102336	0.0830201	463	681	696	597	834	638	589	716	547	597	979	602	953	1505	1524	1288	1759	1404	1332	1582	1288	1237	2205	1417	476.358	715.02	744.739	559.099
lcl|AOSW02000064.1_cds_RZR70089.1_339	NO	TRUE	TRUE	RZR70089.1	0.998085	0.000262386	0.933794	0.0121418	0.694021	0.0770372	-0.0124503	1	-0.000918598	0.554177	0.209918	0.0802599	1	-0.000390972	0.836452	0.0531108	-0.0490997	11144	10863	17210	12254	18798	15433	11641	15251	13071	11560	13455	15555	23258	26944	45137	29323	42724	39574	28988	36770	37193	25892	35340	42385	10788.2	11800.4	18599.6	11338.5
lcl|AOSW02000064.1_cds_RZR70090.1_294	NO	TRUE	TRUE	RZR70090.1	NA	-0.0622634	NA	0.0113359	0.0234508	-2.24021	-6.40443	1	0.0166032	0.310208	-0.249567	-4.77624	0.178894	0.515873	0.783128	-0.0626307	-1.11613	459	39	24	1	3	3	14	2	6	4	269	27	878	87	45	2	6	8	29	4	10	10	571	56	472.33	40.9442	25.6799	0.936547
lcl|AOSW02000940.1_cds_RZR58762.1_11677	NO	TRUE	FALSE	RZR58762.1	0.800424	0.062968	0.831094	-0.017235	0.956667	0.0176733	0.84487	1	0.0150427	0.497685	-0.112474	-3.59907	1	-0.000919951	0.974648	-0.00748635	0.543881	0	5	3	4	7	8	2	1	0	15	1	1	0	13	8	15	17	12	0	3	0	25	0	6	0	5.28132	3.19396	3.69067
lcl|AOSW02000064.1_cds_RZR70091.1_327	NO	TRUE	TRUE	RZR70091.1	0.999154	-0.000615459	0.942725	0.00719636	0.734863	0.0690997	0.488342	1	-0.00131257	0.603143	0.161849	0.62396	1	-0.000480457	0.881862	0.0363557	0.150342	576	360	1427	1370	1855	945	576	2181	1078	958	984	968	1104	751	3067	2691	3600	1963	1167	4335	2427	1863	2037	2149	614.473	370.749	1518.18	1291.58
lcl|AOSW02000064.1_cds_RZR70093.1_325	NO	TRUE	TRUE	RZR70093.1	0.975612	0.00511066	0.816993	-0.0381259	1	-0.000198091	0.207018	1	0.00100473	0.5325	-0.217947	-0.32483	1	-0.000385558	0.826665	-0.0567748	-0.252717	3970	2463	2642	4479	6067	2911	3892	3138	1042	2699	4366	1883	8832	5574	6150	9803	12823	6798	8854	6992	2543	5723	10268	4445	3960.24	2630.69	2841.02	4169.73
lcl|AOSW02000064.1_cds_RZR70094.1_326	NO	TRUE	TRUE	RZR70094.1	0.999924	-7.10704e-05	0.866427	0.0210364	0.96067	-0.0131015	-0.769995	1	0.000142031	0.909968	0.0520657	-0.543345	1	0.000476042	0.848497	0.0483309	-0.16228	158	223	216	109	158	134	112	103	173	96	308	197	349	479	477	246	327	333	262	221	407	209	711	454	158.674	237.289	232.019	101.608
lcl|AOSW02000064.1_cds_RZR70095.1_323	NO	TRUE	TRUE	RZR70095.1	0.0588605	0.285735	0.857042	0.0286872	0.233855	0.250766	0.296556	1	0.00231928	0.621145	0.168375	0.0464761	1	7.62182e-05	0.136087	0.373255	0.399526	1620	1305	1511	1802	2909	2068	1289	1738	1407	2056	2522	2004	2877	2679	3211	3331	5386	4289	2608	3366	3396	3799	5085	4360	1677.73	1365.32	1615.12	1689.68
lcl|AOSW02000064.1_cds_RZR70096.1_324	NO	TRUE	TRUE	RZR70096.1	0.995211	-0.00434501	0.994957	-0.000353739	0.637829	-0.110829	-0.170603	1	0.0019118	0.601514	-0.14593	0.0301595	1	0.00126982	0.898507	-0.0306996	-0.0358857	1459	330	396	1028	985	351	1460	770	152	662	1408	326	2739	694	872	2072	1998	785	3029	1560	479	1320	2979	865	1551.94	340.371	421.496	968.651
lcl|AOSW02000940.1_cds_RZR58768.1_11678	NO	TRUE	FALSE	RZR58768.1	0.995211	-0.00702001	0.830826	-0.0207155	0.619103	-0.117892	-0.579809	1	0.00606465	0.392789	-0.127698	-1.8088	1	0.00083123	0.620666	-0.098438	-1.74791	5	11	2	1	15	0	0	4	0	1	4	0	6	22	0	0	28	0	0	10	0	2	9	0	5.15251	11.6129	2.14972	0.939924
lcl|AOSW02000064.1_cds_RZR70097.1_321	NO	TRUE	TRUE	RZR70097.1	0.996188	0.000206175	0.969884	-0.00582184	0.98272	0.00782638	-0.168426	1	-1.49429e-05	0.993459	-0.00807189	-0.257717	1	-0.000136322	0.983356	-0.00640881	-0.194953	769	608	932	734	1024	724	736	691	566	672	980	650	1435	1253	1934	1453	1984	1506	1467	1368	1212	1268	1994	1383	806.481	631.821	994.237	689.851
lcl|AOSW02000064.1_cds_RZR70098.1_322	NO	TRUE	TRUE	RZR70098.1	0.995211	0.00229713	0.965601	-0.00316092	NA	0.106084	0.584509	NA	-0.00242634	NA	0.0903406	0.372028	NA	-0.00258316	NA	0.00584126	-0.238633	317	482	4193	2158	3750	2942	295	3237	2662	1082	1117	2320	712	1125	9683	4824	8250	6750	700	7367	6463	2345	2543	5529	328.102	504.439	4482.36	2023.27
lcl|AOSW02000064.1_cds_RZR70099.1_329	NO	TRUE	TRUE	RZR70099.1	0.805072	-0.0284929	0.85654	0.0199455	0.601439	-0.116986	-0.514086	1	-0.000499256	0.992654	0.00783171	0.368978	1	0.00109305	0.895078	-0.0328719	-0.119412	65	217	85	88	144	92	274	194	64	172	94	122	139	450	183	174	298	187	553	386	155	322	188	272	68.4765	224.961	90.6112	82.7751
lcl|AOSW02000940.1_cds_RZR58772.1_11687	NO	TRUE	FALSE	RZR58772.1	NA	-0.00678862	0.870683	0.00926592	0.773201	-0.0544179	-4.40231	1	0.00413615	0.917895	-0.0125508	0.506944	1	0.0104293	0.941271	0.0120698	0.528676	0	3	0	0	0	0	0	2	0	2	3	1	0	8	0	0	1	0	3	7	2	2	9	2	0	3.23553	0	0
lcl|AOSW02000064.1_cds_RZR70100.1_330	NO	TRUE	TRUE	RZR70100.1	0.995211	0.00414795	0.844433	-0.0235697	0.790741	-0.0529469	0.393105	1	0.00231389	0.392611	-0.296711	0.0633226	1	0.000108495	0.806999	-0.0625392	0.060442	5162	4346	3127	7815	9504	3672	6055	7428	1107	6786	6477	1798	10591	10071	7596	17184	20179	8722	14131	16775	2979	14172	15483	4523	5373.51	4534.28	3339.75	7334.89
lcl|AOSW02000064.1_cds_RZR70101.1_360	NO	TRUE	TRUE	RZR70101.1	0.936113	0.00547403	0.797526	-0.0509088	0.941525	0.0188778	0.404146	1	0.000976849	0.543207	-0.215299	-0.0245273	1	-0.000592058	0.840693	-0.0519772	-0.00682376	1764	969	1441	2345	3098	1552	1386	2188	716	2061	1612	974	3578	2098	3288	4865	6296	3435	3091	4695	1945	4129	3565	2442	1841.62	1009.4	1538.33	2202.12
lcl|AOSW02000064.1_cds_RZR70102.1_359	NO	TRUE	TRUE	RZR70102.1	0.983392	0.00553031	0.925882	-0.011442	0.66793	0.0849007	1.36678	1	-0.000213406	0.88346	0.0619663	1.14469	1	-0.000771762	0.941166	0.0203441	0.665604	3139	1148	2152	8236	9379	3461	5478	8734	1671	6606	2117	2435	5696	2340	4881	15878	17910	7540	11009	17139	4276	12318	4364	5834	3410.15	1171.19	2282.92	7789.5
lcl|AOSW02000064.1_cds_RZR70103.1_276	NO	TRUE	TRUE	RZR70103.1	0.422429	0.11992	0.771039	0.04384	0.763551	0.0627135	-0.0707093	1	0.00717467	0.771987	0.0975536	-0.152295	1	0.00307147	0.198218	0.502611	1.18918	6665	3586	4892	5623	7141	4885	2979	6654	4625	5698	31224	5572	12977	7359	9987	11291	14039	9937	6179	13508	9441	10994	63998	11381	6976.85	3730.2	5220.22	5282.98
lcl|AOSW02000940.1_cds_RZR58777.1_11657	NO	FALSE	FALSE	RZR58777.1	NA	-0.00679819	0.976153	-0.00166717	0.77675	-0.0471322	#NUM!	1	0.00298008	0.755279	-0.0254366	#NUM!	1	0.00374489	0.872912	-0.0201698	-0.586851	0	0	4	0	0	0	0	0	0	2	0	0	0	0	8	0	0	0	0	0	0	5	0	0	0	0	4.2564	0
lcl|AOSW02000940.1_cds_RZR58778.1_11656	NO	FALSE	FALSE	RZR58778.1	NA	0	NA	0	NA	0	#NUM!	NA	0	NA	0	#NUM!	NA	0	NA	0	#NUM!	0	0	0	0	0	0	0	0	0	0	0	0	0	0	0	0	0	0	0	0	0	0	0	0	0	0	0	0
lcl|AOSW02000940.1_cds_RZR58779.1_11655	NO	TRUE	FALSE	RZR58779.1	0.957213	-0.0310334	0.857042	0.011223	0.842332	-0.0451897	#NUM!	1	-0.00282195	0.860248	0.0258095	#NUM!	1	0.00399401	0.991134	0.00276162	#NUM!	6	0	0	0	0	1	2	1	3	1	4	0	0	0	0	0	0	0	5	0	9	2	0	0	6.33119	0	0	0
lcl|AOSW02000064.1_cds_RZR70104.1_275	NO	TRUE	TRUE	RZR70104.1	0.995211	-0.00154572	0.86493	-0.0215794	0.929136	-0.0224726	-0.225428	1	-8.37866e-05	0.791316	-0.103773	-0.325422	1	-0.000279615	0.761763	-0.077378	-0.480309	927	1624	1173	1357	1927	1200	1090	1571	746	1348	1058	963	1882	3614	2429	2742	3191	2221	2150	3398	1373	2242	2050	2087	807.834	1864.03	1299.62	1216.8
lcl|AOSW02000940.1_cds_RZR58781.1_11653	NO	FALSE	FALSE	RZR58781.1	NA	0	NA	0	NA	0	#NUM!	NA	0	NA	0	#NUM!	NA	0	NA	0	#NUM!	0	0	0	0	0	0	0	0	0	0	0	0	0	0	0	0	0	0	0	0	0	0	0	0	0	0	0	0
lcl|AOSW02000064.1_cds_RZR70105.1_278	NO	TRUE	TRUE	RZR70105.1	0.712806	0.0262577	0.880375	-0.0175495	0.586924	0.113459	0.557219	1	0.000670304	0.999916	-0.00499955	-0.0648741	1	-0.000667478	0.82438	0.0573805	0.169064	13257	9637	13390	19590	26868	19688	12295	14562	9388	18854	7869	17642	27511	20969	30446	40973	55133	43830	27045	31007	22218	38066	17312	42075	13874.7	10025.5	14288.8	18404.8
lcl|AOSW02000064.1_cds_RZR70106.1_277	NO	TRUE	TRUE	RZR70106.1	0.995211	0.00124021	0.600783	-0.080504	0.587295	-0.109605	-0.0739291	1	0.00248847	0.122791	-0.575162	-0.538949	1	-0.000287481	0.380703	-0.233714	-0.38209	2741	2367	1436	2709	3458	1783	1741	2332	694	2645	1812	1237	4849	4683	2910	5118	6146	3349	3557	4292	1700	4655	3631	2584	2906.3	2445.49	1529.23	2551.14
lcl|AOSW02000938.1_cds_RZR58784.1_11645	NO	TRUE	FALSE	RZR58784.1	NA	0.00170367	0.980305	0.00131731	0.678204	-0.0801477	#NUM!	1	0.00811752	0.651048	-0.0462669	#NUM!	1	0.00896135	0.957213	-0.00943383	3.09362	4	2	1	0	0	0	0	0	0	2	3	0	0	0	1	0	0	0	0	0	0	4	6	0	3.6174	2.26586	1.10107	0
lcl|AOSW02000937.1_cds_RZR58785.1_11644	NO	TRUE	FALSE	RZR58785.1	0.961259	-0.0276366	0.976935	-0.00203724	0.711573	-0.0910005	-0.98231	1	5.20869e-05	0.769648	-0.0616852	-0.613961	1	0.000701552	0.76519	-0.067358	-0.872152	5	9	3	1	1	5	4	5	0	4	3	2	12	11	6	2	2	12	8	9	4	9	7	3	5.0408	9.54663	3.21814	0.932411
lcl|AOSW02000064.1_cds_RZR70107.1_272	NO	TRUE	TRUE	RZR70107.1	0.813118	0.0201856	0.514197	0.0908225	0.512942	0.148421	-0.30552	1	0.000260792	0.308266	0.375352	0.141749	1	0.000704102	0.158227	0.491189	0.672195	1962	1534	3487	1490	2222	2597	1345	1612	3782	1462	6858	3975	4266	4679	11027	4388	5999	8171	4246	4797	11848	3829	21009	12515	1656.86	1786.28	3905.27	1316.22
lcl|AOSW02000064.1_cds_RZR70108.1_271	NO	TRUE	TRUE	RZR70108.1	0.995211	-0.000901053	0.85654	-0.0202097	0.613142	-0.10662	0.325566	1	0.00179908	0.351541	-0.323048	0.139384	1	0.000262634	0.68413	-0.102464	-0.00838187	1356	978	816	1977	2140	752	1663	2053	228	1653	1438	407	2647	2181	1911	4213	4506	1776	3618	4473	526	3405	3261	1055	1393.81	1027.38	873.273	1851.16
lcl|AOSW02000064.1_cds_RZR70109.1_274	NO	TRUE	TRUE	RZR70109.1	0.950664	-0.00300963	0.890276	-0.0215551	0.642713	-0.0937597	-0.08808	1	3.45641e-05	0.615936	-0.170691	0.0627433	1	9.76218e-05	0.629667	-0.115538	-0.177457	1268	1384	977	1260	1972	1063	1402	1635	711	1536	1199	851	2439	2902	2303	2530	3946	2352	3014	3343	2207	2995	2576	2074	1345.06	1429.56	1040.36	1186.67
lcl|AOSW02000064.1_cds_RZR70110.1_273	NO	TRUE	TRUE	RZR70110.1	0.995211	-0.000974604	0.970485	-0.0042437	0.830682	-0.0433709	0.128954	1	0.000424288	0.780489	-0.105253	0.138291	1	0.000233804	0.905761	-0.0304108	0.044445	2374	861	1469	2427	2597	1230	1967	2688	823	2031	2304	1020	4069	1711	3141	4648	4865	2513	3897	5274	1834	3820	4620	2256	2531.04	886.988	1563.01	2287.83
lcl|AOSW02000064.1_cds_RZR70111.1_372	NO	TRUE	TRUE	RZR70111.1	0.995211	0.00245814	0.789196	0.0506697	0.617998	0.0990732	-0.0395713	1	-0.000562629	0.335313	0.350454	0.156636	1	0.000221006	0.447312	0.200446	0.229232	1827	2448	3724	2156	3521	3452	2526	3462	3075	2403	4392	3797	3493	5157	7579	4480	6957	7092	5349	7108	6179	4811	9191	7699	1904.5	2552.15	3976.49	2024.07
lcl|AOSW02000064.1_cds_RZR70112.1_352	NO	TRUE	TRUE	RZR70112.1	0.995211	-0.0114085	0.984489	0.00133968	1	-0.00118356	-0.342876	1	-0.00142517	0.896571	0.0421876	-0.0258383	1	-0.000274985	0.924351	-0.0231748	-0.466975	9001	12757	18538	18749	9953	9329	16236	12657	12081	7012	1301	23446	22696	32579	47546	46490	23665	23614	41890	31708	30841	16289	3361	59966	8925.95	13670.8	19953.6	17434
lcl|AOSW02000936.1_cds_RZR58792.1_11637	NO	TRUE	FALSE	RZR58792.1	0.995211	-0.0152506	0.839884	0.0137485	0.883273	0.0308101	#NUM!	1	-0.00967689	0.475211	0.068467	#NUM!	1	0.000613344	0.820661	0.0333609	#NUM!	0	0	0	0	0	2	0	41	0	2	1	0	0	0	0	0	0	4	0	74	0	4	2	0	0	0	0	0
lcl|AOSW02000936.1_cds_RZR58793.1_11636	NO	TRUE	FALSE	RZR58793.1	NA	0.0100132	0.839884	0.0145026	1	0.00194597	#NUM!	1	0.00198238	0.849135	0.025945	#NUM!	1	0.00510974	0.744828	0.0570537	#NUM!	0	0	0	1	1	0	2	3	0	2	1	1	0	0	0	0	0	0	0	6	5	0	0	0	0	0	0	0.937546
lcl|AOSW02000064.1_cds_RZR70113.1_351	NO	TRUE	TRUE	RZR70113.1	0.7696	-0.0395806	0.789196	-0.0393119	0.455468	-0.219782	0.333001	1	-0.000216538	0.350962	-0.3026	0.275518	1	-0.00031554	0.246886	-0.415345	-0.520278	1135	212	382	1639	867	236	1044	1206	143	729	255	247	2213	442	909	3269	1737	572	2227	2445	394	1444	536	816	1215.23	217.915	406.174	1546.18
lcl|AOSW02000064.1_cds_RZR70114.1_354	NO	TRUE	TRUE	RZR70114.1	0.969153	0.0157396	0.924919	0.00893683	0.693798	0.0887294	0.632233	1	4.59471e-05	0.697302	0.112188	0.404375	1	-0.000118031	0.688464	0.0973553	0.497667	1291	3973	7382	6238	8908	8757	3681	7857	6191	8832	1994	8938	3552	13586	23541	18707	25852	27842	11455	24392	18794	25376	6346	28423	1100.54	4606.98	8238.07	5537.78
lcl|AOSW02000064.1_cds_RZR70115.1_353	NO	TRUE	TRUE	RZR70115.1	0.995211	0.00199846	0.80052	0.0303733	0.45439	0.250099	2.26769	1	-0.00512717	0.229265	0.410799	3.26043	1	-0.000376289	0.467158	0.199876	2.3777	3	4	0	11	9	5	10	10	19	7	5	9	2	6	2	23	16	13	22	21	42	20	11	21	3.24787	4.08883	0	10.3984
lcl|AOSW02000064.1_cds_RZR70116.1_356	NO	TRUE	TRUE	RZR70116.1	0.916095	-0.00784645	0.932822	0.0119688	0.711573	-0.071737	-0.313715	1	-0.000324217	0.983555	-0.0150195	0.0771188	1	0.000427337	0.87009	-0.0415613	-0.0480771	78	56	55	61	70	57	68	94	44	83	63	45	153	119	139	126	151	123	147	199	122	171	151	129	81.1864	58.4298	58.7432	57.2512
lcl|AOSW02000064.1_cds_RZR70117.1_355	NO	TRUE	TRUE	RZR70117.1	0.989673	0.0082769	0.966956	0.0038923	0.705476	0.0790409	0.434338	1	-0.000254591	0.740788	0.108999	0.266502	1	-0.000342094	0.805394	0.0613631	0.223524	3731	19693	12321	14870	23065	20116	18256	14415	11227	14287	8190	22014	6926	39969	26453	29323	44346	42487	37167	28912	25293	26936	17416	48579	3902.62	20493.2	13149.2	13968.9
lcl|AOSW02000064.1_cds_RZR70118.1_358	NO	TRUE	TRUE	RZR70118.1	0.995211	-0.00449069	0.940933	0.00858765	0.962231	0.0124666	-0.777139	1	-0.000880976	0.767178	0.106514	-0.374948	1	-9.44991e-05	0.985568	0.00571412	-0.428762	4734	12853	11121	4832	7568	8473	4658	5669	10576	4396	7281	12155	13051	41422	36351	13759	20370	27019	16393	16924	34433	11937	24134	39645	3997.74	14966.8	12455	4268.44
lcl|AOSW02000064.1_cds_RZR70119.1_357	NO	TRUE	TRUE	RZR70119.1	0.967373	0.00256618	0.830826	0.0442945	0.938649	0.0207288	-0.324784	1	0.000727123	0.796556	0.0980852	-0.261885	1	0.000835394	0.574198	0.136691	0.054155	248	298	215	191	259	267	191	234	203	232	394	254	520	645	470	415	556	585	433	545	459	517	887	574	253.071	314.295	230.356	178.596
lcl|AOSW02000064.1_cds_RZR70120.1_297	NO	TRUE	TRUE	RZR70120.1	0.932386	0.0106286	0.932822	0.0102556	0.317916	0.274995	0.460659	1	-0.000646169	0.39379	0.30253	0.313488	1	-0.000779771	0.567271	0.149669	0.247843	2557	3133	5364	4879	6932	6355	3206	5328	4843	3761	4562	5864	5382	7135	13594	11078	15362	15527	7800	12295	12672	8154	11257	15184	2461.94	3413.94	5802.73	4509.19
lcl|AOSW02000064.1_cds_RZR70121.1_295	NO	TRUE	TRUE	RZR70121.1	0.967772	-0.00582682	0.925882	0.0120272	0.817589	-0.046679	-0.590256	1	-0.000318324	0.979875	0.0166399	-0.216925	1	0.000339933	0.942998	-0.0197346	-0.251468	196	342	287	164	263	220	268	182	184	179	320	237	286	783	682	332	481	544	619	432	493	348	768	574	173.538	389.569	316.417	147.984
lcl|AOSW02000064.1_cds_RZR70122.1_293	NO	TRUE	TRUE	RZR70122.1	0.995211	-0.00271681	0.878731	-0.0117873	0.52603	-0.187456	0.0739723	1	0.00850869	0.305028	-0.313226	-0.0947411	1	0.0012742	0.721743	-0.0848093	-0.348881	113	56	19	108	125	24	87	104	1	65	80	22	241	153	47	264	280	55	220	259	16	170	199	44	110.382	60.523	20.5021	100.121
lcl|AOSW02000064.1_cds_RZR70123.1_292	NO	TRUE	TRUE	RZR70123.1	0.995211	-0.00234825	0.831094	-0.0303875	0.606027	-0.104089	-0.41167	1	0.000753286	0.373651	-0.317278	-0.600677	1	5.48284e-05	0.569939	-0.146212	-0.456684	2204	3675	1859	2048	3002	2002	2203	2180	928	2081	2615	1525	3813	7247	3888	3884	5562	4140	4349	4286	2107	3885	5392	3275	2247.98	3876.98	1991.93	1914.83
lcl|AOSW02000064.1_cds_RZR70124.1_291	NO	TRUE	TRUE	RZR70124.1	0.92798	-0.00752176	0.999688	-5.22265e-05	0.915425	-0.0257447	-0.330299	1	-0.000927754	0.945919	0.0350949	-0.283611	1	-0.000127893	0.817746	-0.0593788	-0.31866	694	1372	798	685	794	822	844	649	702	550	862	872	1075	2489	1596	1430	1571	1807	1721	1177	1457	1072	1654	1972	681.668	1478.19	860.286	635.741
lcl|AOSW02000064.1_cds_RZR70125.1_300	NO	TRUE	TRUE	RZR70125.1	0.989673	-0.00854065	0.830826	-0.0284443	0.991615	-0.00494933	-0.890617	1	-0.000972141	0.813281	-0.0783111	-1.2449	1	-0.00151991	0.599629	-0.133306	-1.32156	838	4528	2605	571	1956	2495	576	829	1777	656	1414	1551	1833	10493	6066	1287	4379	5836	1271	1840	4261	1359	3306	3706	727.214	5207.46	2890.06	511.086
lcl|AOSW02000064.1_cds_RZR70126.1_298	NO	TRUE	TRUE	RZR70126.1	0.0390425	-0.686406	0.890276	0.0159036	0.108642	-0.690984	-1.38239	1	-0.00308441	0.887007	-0.0611581	-0.376751	1	0.00101221	0.350698	-0.2646	-0.943456	973	1989	1575	554	719	760	1480	1317	896	969	634	980	1647	3399	2915	950	1225	1399	2443	2217	1771	1583	1128	1854	990.686	2100.33	1688.09	517.803
lcl|AOSW02000064.1_cds_RZR70127.1_280	NO	TRUE	TRUE	RZR70127.1	0.946663	0.00799772	0.955917	-0.00706029	0.773201	0.056884	0.421933	1	0.000349632	0.988638	0.0113257	0.089285	1	-0.000291367	0.873047	0.0404882	0.132631	2610	2398	4000	5182	5533	3764	2920	5099	2100	3823	2329	4610	4922	4828	8279	10329	10685	7755	6012	10266	4489	7253	4745	9711	2764.84	2478.72	4260.32	4879.22
lcl|AOSW02000064.1_cds_RZR70128.1_279	NO	TRUE	TRUE	RZR70128.1	0.995211	0.00229132	0.774254	-0.0440062	0.619103	-0.104114	-0.199312	1	0.00368011	0.19924	-0.507268	-0.83685	1	-6.42428e-05	0.533132	-0.165082	-0.515489	9159	11112	3942	9157	11680	6179	8323	5694	1332	8361	7618	3609	20398	25151	9816	20144	24618	14742	19014	12659	3466	17443	17987	9368	9334.88	11727.5	4224.37	8560.36
lcl|AOSW02000064.1_cds_RZR70129.1_254	NO	TRUE	TRUE	RZR70129.1	0.995211	0.00318685	0.830826	0.0324058	0.613857	0.102541	-0.186833	1	-0.000605709	0.392611	0.302871	0.0651229	1	1.2858e-05	0.551293	0.157063	0.127995	3215	5937	7840	4140	6226	7130	4346	4705	8184	4241	7230	9315	6632	14004	18106	9306	13475	16583	9982	10852	18763	9066	16962	21614	3217.66	6329.53	8426.09	3856.64
lcl|AOSW02000064.1_cds_RZR70130.1_253	NO	TRUE	TRUE	RZR70130.1	0.995211	-0.00205932	0.964406	-0.0062758	0.723699	-0.0692412	-0.177732	1	0.000244805	0.748522	-0.124353	-0.162329	1	0.00029135	0.825041	-0.0569562	-0.198692	651	448	482	675	758	348	537	677	329	524	685	387	1287	942	1045	1328	1492	747	1126	1375	702	1043	1441	832	688.031	463.645	513.556	635.294
lcl|AOSW02000064.1_cds_RZR70131.1_252	NO	TRUE	TRUE	RZR70131.1	0.995211	0.00157985	0.946097	0.00843303	0.627026	-0.0960248	-0.3681	1	0.00204224	0.625141	-0.175367	-0.270456	1	0.00159195	0.945827	0.0191137	0.0982457	2942	1796	1508	2539	2055	1211	1833	2178	1127	2350	3287	1700	5700	4063	3467	5362	4241	2866	4042	4699	3143	4751	7416	4469	3056.08	1875.94	1611.14	2382.08
lcl|AOSW02000064.1_cds_RZR70132.1_251	NO	TRUE	TRUE	RZR70132.1	0.631278	-0.048804	0.976247	0.00319965	0.232653	-0.446561	-1.66115	1	-9.94618e-06	0.580418	-0.186552	-1.07337	1	0.00148846	0.577329	-0.143114	-0.831371	209	252	99	75	80	57	109	88	77	58	171	125	382	529	208	142	161	128	182	144	220	139	352	254	204.157	272.354	106.827	69.5286
lcl|AOSW02000064.1_cds_RZR70133.1_258	NO	TRUE	TRUE	RZR70133.1	0.975612	0.00677229	0.948314	-0.00780214	0.822463	-0.0450867	0.213208	1	0.00317898	0.509532	-0.226468	-0.0632827	1	0.00052108	0.993577	0.00302706	0.148562	1917	1018	1140	2196	2625	1120	1835	2067	449	1957	2480	860	3686	2062	2273	4350	5068	2199	3815	4154	852	3819	5053	1596	1993.61	1062.66	1217.75	2060.72
lcl|AOSW02000064.1_cds_RZR70134.1_257	NO	TRUE	TRUE	RZR70134.1	0.995211	-0.00297356	0.954406	0.00581685	0.920143	0.0246377	-0.683449	1	-0.000796153	0.78571	0.0902518	-0.236496	1	-0.000182133	0.959532	0.0137764	-0.440574	8064	14721	25446	9881	11666	14265	5209	9533	22696	8796	7903	21977	20406	43054	75714	27007	30184	41588	17147	26856	66523	22162	24193	65484	7192.49	16708.1	27997.2	8940.36
lcl|AOSW02000064.1_cds_RZR70135.1_256	NO	TRUE	TRUE	RZR70135.1	0.975612	0.00648501	0.830826	0.0305818	0.792765	0.0522252	-0.361133	1	0.000195576	0.623016	0.170896	-0.0192468	1	0.000388943	0.566163	0.150422	0.283808	572	1668	1654	955	1408	1417	927	1145	1423	1002	2714	1625	1163	3385	3734	1832	2528	3085	2243	2354	3481	1871	5905	3884	554.556	1810.44	1787.1	883.924
lcl|AOSW02000064.1_cds_RZR70136.1_255	NO	TRUE	TRUE	RZR70136.1	0.989611	0.0041304	0.830826	0.0316465	0.888594	0.0312698	-0.548386	1	0.000279883	0.703844	0.140073	-0.303114	1	0.000506836	0.610902	0.130903	0.165359	1587	3013	2012	1272	1923	2138	1302	1398	2022	1279	4220	2401	4217	11578	8082	4260	6290	8400	5259	4968	8856	4155	17458	9978	1275.83	3587.39	2302.32	1087.58
lcl|AOSW02000064.1_cds_RZR70137.1_260	NO	TRUE	TRUE	RZR70137.1	0.966224	-0.0198098	0.969543	-0.00308898	0.495625	-0.204653	-0.129871	1	0.00136602	0.476034	-0.18997	0.592617	1	0.00111851	0.690007	-0.0962693	0.0315363	871	333	190	631	935	242	1715	820	46	1105	574	69	2143	877	439	1512	2042	560	4063	2001	117	2550	1349	172	884.967	352.048	203.711	589.534
lcl|AOSW02000064.1_cds_RZR70138.1_259	NO	TRUE	TRUE	RZR70138.1	0.995211	-0.00240749	0.831094	-0.0254193	0.635767	-0.0996638	-0.00466464	1	0.00137187	0.351367	-0.316989	-0.207533	1	5.02256e-05	0.607462	-0.131127	-0.301324	1364	830	515	1095	1616	705	1190	1286	165	1111	1033	340	2736	1922	1293	2371	3407	1670	2705	2832	448	2354	2443	840	1418.69	866.352	550.113	1027.57
lcl|AOSW02000064.1_cds_RZR70139.1_249	NO	TRUE	TRUE	RZR70139.1	0.995211	-0.00532834	0.932822	0.00987965	0.783297	-0.0553541	-0.401622	1	4.78056e-05	0.968516	-0.0213536	-0.119555	1	0.000551485	0.970901	-0.0102605	-0.16006	281	141	88	173	204	105	214	197	104	138	274	129	522	272	199	322	377	237	432	345	230	264	524	279	299.321	145.323	93.6449	163.054
lcl|AOSW02000064.1_cds_RZR70141.1_250	NO	TRUE	TRUE	RZR70141.1	0.995211	0.00401973	0.963535	-0.00344584	0.550423	-0.172455	-1.11829	1	0.0145446	0.356194	-0.24582	-1.63486	1	0.00310562	0.883633	-0.034102	-0.3802	25	25	6	17	10	8	9	18	0	16	26	13	41	56	21	35	17	14	17	29	0	27	60	23	26.2303	25.9614	6.39799	15.9749
lcl|AOSW02000064.1_cds_RZR70145.1_242	NO	TRUE	TRUE	RZR70145.1	0.838182	-0.0195053	0.944239	0.00822592	0.981756	-0.00729972	-0.82421	1	-0.00276219	0.693753	0.140634	-0.193262	1	-0.000243386	0.849416	-0.0474232	-0.732047	71	86	63	34	54	67	59	29	90	41	67	48	118	167	122	64	90	117	114	51	182	69	117	97	73.291	90.1337	67.3762	31.8613
lcl|AOSW02000064.1_cds_RZR70147.1_348	NO	TRUE	TRUE	RZR70147.1	0.941257	0.0148878	0.752195	0.0461875	0.577761	0.130522	0.0347428	1	-7.46922e-05	0.360051	0.300794	0.37607	1	0.000419502	0.332966	0.300398	0.626776	317	1242	1649	1144	1246	1614	872	1333	2161	1240	1976	2688	928	3112	3736	2649	2753	3695	2126	3102	4626	2694	4725	6002	317.511	1323.53	1772.05	1065.86
lcl|AOSW02000064.1_cds_RZR70148.1_381	NO	TRUE	TRUE	RZR70148.1	0.928611	0.0192998	0.86493	-0.0152664	0.631415	-0.103385	-0.397583	0.619323	0.0330669	0.264616	-0.414593	-1.14253	1	0.00115531	0.937685	-0.0204317	-0.0859336	413	290	199	377	296	132	141	207	66	247	595	136	785	577	421	771	601	294	314	435	160	480	1277	292	434.943	300.693	212.148	354.594
lcl|AOSW02000064.1_cds_RZR70149.1_382	NO	TRUE	TRUE	RZR70149.1	0.568249	-0.110244	0.752195	-0.0375461	0.804412	-0.0604928	-0.396693	1	-0.0225984	0.846377	-0.0363012	2.31185	1	-0.0116348	0.262188	-0.330565	-1.3482	95	682	65	23	557	306	4008	494	7	345	12	15	215	1572	135	51	1170	628	9514	1166	10	724	29	29	95.1161	726.929	69.8547	21.4275
lcl|AOSW02000064.1_cds_RZR70151.1_389	NO	TRUE	TRUE	RZR70151.1	0.999924	4.59317e-05	0.948314	0.00761235	0.76691	0.0591292	-0.0685508	1	-0.000837909	0.644502	0.158763	0.0396863	1	-0.00033185	0.878344	0.0384949	-0.137382	969	1595	2642	1572	2226	2118	1465	1628	2113	1475	1301	2391	1880	3350	5570	3190	4391	4419	3124	3374	4538	2877	2799	5106	975.215	1695.17	2836.97	1466
lcl|AOSW02000064.1_cds_RZR70152.1_390	NO	TRUE	TRUE	RZR70152.1	0.84869	0.0149003	0.956933	0.00690694	0.773097	0.0569688	0.217881	1	0.00084315	0.93604	0.0386784	-0.0456439	1	9.29533e-05	0.682357	0.104156	0.258426	674	724	1601	1432	1790	1153	947	1441	721	1160	1887	1118	1591	1798	3773	3224	3927	2738	2256	3342	1770	2505	4522	2761	669.961	774.832	1722.59	1332.18
lcl|AOSW02000064.1_cds_RZR70154.1_341	NO	TRUE	TRUE	RZR70154.1	0.995211	-0.00256718	0.958356	-0.00604746	0.869842	-0.035199	0.259736	1	9.90284e-05	0.838698	-0.0767109	0.252098	1	6.89302e-05	0.864296	-0.0429775	0.0608611	4091	1039	2398	4727	4497	1904	4228	3502	1631	3910	2435	2145	7751	2096	5373	9374	8824	4335	8755	7037	4126	7529	5222	5260	4372.05	1069.02	2550.5	4457.84
lcl|AOSW02000064.1_cds_RZR70155.1_345	NO	TRUE	TRUE	RZR70155.1	0.995211	-0.00167295	0.870106	-0.0221265	0.755798	-0.0629334	-0.216588	1	0.000298498	0.608055	-0.183037	-0.235661	1	-8.17473e-07	0.710815	-0.0926985	-0.310034	6150	9709	6956	8194	10484	6729	7144	10956	3489	7318	8775	5429	12844	18588	14459	14960	18987	13714	13969	20644	8214	13101	17279	12068	6557.58	10001.4	7401.03	7724.29
lcl|AOSW02000064.1_cds_RZR70156.1_346	NO	TRUE	TRUE	RZR70156.1	0.99491	0.00366565	0.830826	0.035985	0.550423	0.125914	0.459173	1	-0.000619655	0.34873	0.341046	0.608818	1	-2.19105e-05	0.485792	0.184056	0.427027	2825	2018	4073	4895	6074	3911	3736	6614	3931	4344	4556	4546	5156	4007	8125	9343	11428	7759	7351	12789	7819	8045	9059	9077	3023.51	2074.72	4331.01	4617.48
lcl|AOSW02000064.1_cds_RZR70157.1_347	NO	TRUE	TRUE	RZR70157.1	0.995211	-0.000539536	0.819786	-0.0399042	0.811523	-0.0491067	-0.113463	1	0.000513334	0.474015	-0.251917	-0.362539	1	-0.000267355	0.638149	-0.119906	-0.37718	48451	43982	36907	48401	64238	36894	52129	38424	16926	35836	52325	26008	99683	95767	85543	102305	131542	83622	114154	82515	42840	72425	117028	63232	50424.2	45893.3	39419.5	45425.5
lcl|AOSW02000064.1_cds_RZR70158.1_349	NO	TRUE	TRUE	RZR70158.1	0.995211	-0.00119109	0.853345	0.0201758	0.940409	0.0184021	-0.587149	1	-0.000460229	0.677633	0.136739	-0.182219	1	0.000263009	0.805995	0.0617641	-0.0527306	612	2532	2560	1275	1420	1854	1456	1232	2220	1136	2326	2819	1847	7404	7713	3577	3900	5411	4360	3446	6729	3012	6863	8533	540.836	2886.91	2823.91	1149.69
lcl|AOSW02000064.1_cds_RZR70159.1_350	NO	TRUE	TRUE	RZR70159.1	0.995211	-0.00644985	0.830826	-0.0297576	0.589441	-0.122839	0.762336	1	0.000866905	0.347951	-0.31766	0.605193	1	-5.03995e-05	0.501975	-0.180224	0.109898	7154	2017	2222	10866	11059	2516	8976	10020	854	8570	3540	1464	12875	4065	4765	20785	20898	5395	17747	19392	1996	15969	7332	3267	7722.55	2064.51	2359.56	10265.5
lcl|AOSW02000064.1_cds_RZR70160.1_240	NO	TRUE	TRUE	RZR70160.1	0.775234	-0.0325847	0.959218	0.00542583	0.575785	-0.132151	-1.0572	1	-0.000479254	0.880964	-0.0567263	-0.772739	1	0.000613815	0.744828	-0.0799804	-0.725822	33	61	21	18	23	18	30	28	18	14	44	25	67	113	59	35	47	55	59	52	39	29	88	55	34.3103	63.6845	22.4331	16.8904
lcl|AOSW02000064.1_cds_RZR70161.1_374	NO	TRUE	TRUE	RZR70161.1	0.97353	0.00642201	0.935577	-0.0100812	0.540809	0.135027	0.365658	1	-0.000479847	0.745295	0.123576	0.0397416	1	-0.00117492	0.890211	0.0357126	-0.149404	271	515	556	524	977	756	384	701	403	490	431	531	447	925	1075	898	1532	1304	678	1173	778	746	744	957	272.643	547.45	597.063	488.634
lcl|AOSW02000064.1_cds_RZR70162.1_369	NO	TRUE	TRUE	RZR70162.1	0.697561	0.0653659	0.849135	0.0174687	0.756941	0.0708687	1.09684	1	0.00330625	0.838155	0.0578858	0.830712	1	0.000998227	0.467158	0.203019	1.49839	6	8	13	20	26	19	5	42	5	29	16	34	11	12	29	39	47	42	12	82	10	55	33	68	6.32383	8.29148	13.8572	18.8141
lcl|AOSW02000064.1_cds_RZR70163.1_370	NO	TRUE	TRUE	RZR70163.1	0.599899	-0.0956198	0.789196	-0.0318845	0.0842249	-1.02208	-0.0654439	1	0.000846075	0.152411	-0.38765	-0.119192	1	0.000542555	0.0686501	-0.826503	-0.297916	30	4	0	18	25	0	8	28	0	26	0	0	58	9	0	38	49	0	22	56	0	58	2	0	32.0947	4.12735	0	17.0094
lcl|AOSW02000064.1_cds_RZR70164.1_367	NO	TRUE	TRUE	RZR70164.1	0.995211	0.00274711	0.964406	0.00547856	0.840721	0.0416418	0.103252	1	-1.64722e-05	0.847462	0.0778478	0.0480164	1	-8.9794e-05	0.845831	0.049279	0.0743227	1324	2611	3193	2464	3551	3106	2341	3256	1793	2655	3045	2467	2942	6207	8166	5786	7919	8005	5928	7747	5070	5922	7703	6817	1285.47	2831.66	3449.07	2281.33
lcl|AOSW02000064.1_cds_RZR70165.1_368	NO	TRUE	TRUE	RZR70165.1	NA	-0.0216462	NA	-0.0244231	0.235187	-0.548582	-0.290931	1	0.00213786	0.191285	-0.537525	-0.414861	1	0.000537288	0.308002	-0.339041	-0.550327	1131	201	166	710	673	142	619	537	61	641	321	112	2050	444	452	1405	1319	377	1260	1095	242	1208	729	399	1214.74	206.273	176.417	670.164
lcl|AOSW02000064.1_cds_RZR70167.1_366	NO	TRUE	TRUE	RZR70167.1	0.995211	0.00484676	0.857042	-0.0177789	0.738533	-0.0669485	0.207483	1	0.00357559	0.373693	-0.291607	-0.190447	1	0.000274951	0.823157	-0.0558855	-0.0688336	2017	1308	839	2324	2677	1087	1921	2036	244	1822	2235	579	4093	2955	1969	4993	5545	2476	4173	4372	642	3729	5041	1404	2083.1	1370.51	897.21	2178.02
lcl|AOSW02000064.1_cds_RZR70168.1_363	NO	TRUE	TRUE	RZR70168.1	0.770821	0.00987394	0.525985	0.0931004	0.327582	0.202888	0.067573	1	-4.68035e-05	0.19462	0.45351	0.179567	1	0.00054794	0.0816243	0.435919	0.324565	1599	1477	2016	1610	2472	2452	1962	1927	2061	2047	2883	2522	3464	3190	4278	3421	5108	5100	4322	4159	4346	4214	6091	5368	1639.35	1553.77	2158.38	1506.79
lcl|AOSW02000064.1_cds_RZR70169.1_364	NO	TRUE	TRUE	RZR70169.1	0.995211	0.00167392	0.984479	-0.00244142	0.968081	0.0115843	-0.258483	1	0.000244065	0.983555	-0.0150349	-0.385362	1	-2.21975e-05	0.960444	0.0141442	-0.193186	548	733	428	474	699	579	384	514	359	474	687	428	1819	3268	2074	1897	2656	2575	2223	2091	1516	1890	3172	2177	420.811	889.052	504.797	384.192
lcl|AOSW02000064.1_cds_RZR70170.1_361	NO	TRUE	TRUE	RZR70170.1	0.995211	-0.00314331	0.830826	-0.031467	0.686368	-0.0801236	0.181936	1	0.000551311	0.420021	-0.276173	-0.0482404	1	-0.000123234	0.569939	-0.14648	-0.198387	779	522	439	928	1072	466	774	963	189	817	684	194	1560	1167	971	1929	2225	1058	1646	2022	431	1672	1529	517	814.194	543.438	468.568	871.637
lcl|AOSW02000064.1_cds_RZR70171.1_362	NO	TRUE	TRUE	RZR70171.1	0.995211	-0.000437987	0.850173	-0.0315196	0.970833	-0.011593	-0.170186	1	-5.54877e-05	0.787853	-0.100992	-0.291281	1	-0.000457924	0.77187	-0.0711741	-0.283114	31127	24037	27906	27055	37740	25408	29612	23811	15837	20848	30723	23954	59480	50313	62373	54200	74398	56440	60508	48329	40372	40365	66303	56700	32065.6	25220.4	29854.2	25343.4
lcl|AOSW02000064.1_cds_RZR70172.1_312	NO	TRUE	TRUE	RZR70172.1	0.985698	0.00344148	0.830826	0.0336113	0.68774	0.0792308	-0.00770483	1	-0.000175518	0.504227	0.236933	0.103823	1	0.000150558	0.562648	0.15049	0.205479	565	714	1117	893	1096	916	879	917	813	766	1280	1053	1182	1646	2684	1912	2398	2140	2048	1994	2020	1622	2923	2671	547.368	775.296	1207.04	826.411
lcl|AOSW02000064.1_cds_RZR70173.1_311	NO	TRUE	TRUE	RZR70173.1	0.992888	-0.00361178	0.593739	0.0811822	0.937696	0.0191457	-0.811014	1	-0.00104752	0.351808	0.334588	-0.10186	1	0.000689054	0.60398	0.134013	0.0117935	377	685	657	292	336	469	369	359	788	263	1020	706	862	1739	1609	732	857	1186	1032	897	1897	632	2674	1687	352.859	758.245	714.613	268.075
lcl|AOSW02000064.1_cds_RZR70174.1_314	NO	TRUE	TRUE	RZR70174.1	0.858714	0.0122358	0.932822	-0.0114752	0.803166	-0.0510292	-0.513016	0.741519	0.00938465	0.372679	-0.317645	-0.938129	1	0.000764197	0.928507	0.0242432	-0.125317	5538	7437	5183	4659	5940	4726	4014	2787	2794	5105	9496	4577	10673	15378	11066	9415	11739	10033	8326	5686	6212	9922	19968	10015	5803.92	7731.22	5529.71	4378.21
lcl|AOSW02000064.1_cds_RZR70175.1_313	NO	TRUE	TRUE	RZR70175.1	0.995211	-0.00126125	0.895284	-0.0200638	0.857212	-0.0410789	-0.0172146	1	4.21838e-05	0.761223	-0.115532	-0.0230311	1	-0.000108374	0.773122	-0.0720693	-0.141964	1214	1473	1015	1525	1961	1062	1503	1651	674	1197	1574	916	2249	3089	2335	3043	3807	2371	3147	3353	1712	2334	3388	2298	1291.33	1519.29	1080.35	1436.96
lcl|AOSW02000064.1_cds_RZR70176.1_316	NO	TRUE	TRUE	RZR70176.1	0.995211	0.00155915	0.987307	0.00175904	0.742946	0.0642398	0.281427	1	-0.000395832	0.762743	0.117347	0.219862	1	-0.000384702	0.885816	0.0370051	0.0759886	2756	3073	4537	4765	6181	4224	3196	5999	3139	4322	3550	3950	5098	6232	9742	9462	12190	8894	6525	12188	7237	8397	7457	8814	2919.23	3176.6	4832.34	4486.5
lcl|AOSW02000925.1_cds_RZR58850.1_11516	NO	TRUE	FALSE	RZR58850.1	0.995211	-0.0115429	0.956583	0.0040945	0.817707	0.0570069	1.6647	1	-0.00509766	0.631827	0.103251	0.993311	1	-0.00148842	0.990595	0.00343979	1.10079	6	1	1	3	6	3	5	4	5	1	5	2	7	0	0	7	9	10	7	9	0	3	11	5	6.29191	1.03923	1.06679	2.81951
lcl|AOSW02000925.1_cds_RZR58851.1_11514	NO	FALSE	FALSE	RZR58851.1	NA	0	NA	0	NA	0	#NUM!	NA	0	NA	0	#NUM!	NA	0	NA	0	#NUM!	0	0	0	0	0	0	0	0	0	0	0	0	0	0	0	0	0	0	0	0	0	0	0	0	0	0	0	0
lcl|AOSW02000064.1_cds_RZR70177.1_315	NO	TRUE	TRUE	RZR70177.1	0.798382	0.0123723	0.811695	0.0448122	0.647317	0.0898044	-0.285714	1	0.000588017	0.558076	0.209123	-0.268019	1	0.000467614	0.37024	0.242675	0.25207	1171	1096	1377	869	1385	1241	885	856	1219	827	2847	1353	2275	2321	2983	1806	2866	2736	1901	1872	2596	1685	6132	2928	1156.57	1177.17	1483.13	807.401
lcl|AOSW02000925.1_cds_RZR58853.1_11512	NO	TRUE	FALSE	RZR58853.1	0.995211	0.00863402	0.870683	0.00983441	0.900317	0.0332141	1.26341	1	-0.00114431	0.70279	0.0553357	1.61117	1	0.00122318	0.773122	0.0555594	1.90066	3	0	1	0	2	4	0	8	0	1	3	6	5	0	0	0	8	8	0	20	0	7	0	15	2.93846	0	1.08975	0
lcl|AOSW02000064.1_cds_RZR70178.1_318	NO	TRUE	TRUE	RZR70178.1	0.995211	-0.00549433	0.830826	-0.0234717	0.59796	-0.131012	0.646561	1	0.00207279	0.322042	-0.317938	0.442981	1	6.83804e-05	0.560509	-0.151416	0.0106039	1831	520	427	2232	2798	588	1648	2755	101	1995	1002	193	3463	1093	939	4443	5473	1266	3319	5529	235	3842	2102	429	1962.21	534.256	453.956	2105.94
lcl|AOSW02000064.1_cds_RZR70179.1_317	NO	TRUE	TRUE	RZR70179.1	0.922489	-0.00485163	0.811695	-0.0474401	0.539655	-0.12699	-0.292618	1	0.000138522	0.374927	-0.303936	-0.31859	1	-0.000183938	0.377454	-0.225818	-0.423385	591	580	385	514	677	374	467	525	252	451	494	311	1180	1463	1010	1169	1492	975	1184	1248	739	1018	1290	834	609.352	608.267	411.821	481.562
lcl|AOSW02000064.1_cds_RZR70180.1_320	NO	TRUE	TRUE	RZR70180.1	0.842638	0.00808596	0.801118	0.0503782	0.705661	0.0749356	0.122587	1	0.000617431	0.576502	0.196853	0.175015	1	0.000602444	0.385494	0.226669	0.347828	1448	1112	1928	1847	2511	1704	1816	1980	1459	2079	2800	1745	2995	2364	4172	3763	5067	3656	3885	4143	3286	4164	5907	3835	1521.17	1154.52	2056.19	1736.45
lcl|AOSW02000064.1_cds_RZR70181.1_319	NO	TRUE	TRUE	RZR70181.1	0.644685	0.0276267	0.649407	0.0709099	0.473699	0.160399	-0.149236	1	0.000492851	0.350962	0.337532	0.0373784	1	0.000535295	0.161681	0.43806	0.605277	2732	3677	4929	3321	4320	4579	3071	3456	4633	2773	11587	5542	4923	7169	9962	6236	7878	9060	6013	6491	9944	5050	23116	11544	2901.19	3795.87	5247.74	3128.34
lcl|AOSW02000064.1_cds_RZR70182.1_387	NO	TRUE	TRUE	RZR70182.1	0.995211	0.00178329	0.801118	-0.0363248	1	0.000449243	0.387827	1	0.00023959	0.632475	-0.139934	-0.362486	1	-0.00123381	0.688042	-0.0983079	-0.322887	23	43	16	48	41	39	41	28	7	34	9	23	45	89	27	90	76	83	78	53	12	60	22	59	24.1659	44.6405	17.0634	45.1282
lcl|AOSW02000064.1_cds_RZR70184.1_301	NO	TRUE	TRUE	RZR70184.1	0.992042	0.0086264	0.816993	0.0300767	0.846239	0.0425431	-0.0471674	1	0.000240845	0.606484	0.152768	0.353506	1	0.0007571	0.557188	0.153209	0.562761	367	151	514	278	441	466	188	499	577	605	229	744	811	350	1292	637	1006	1145	510	1161	1455	1373	553	2001	363.94	161.816	553.25	258.501
lcl|AOSW02000064.1_cds_RZR70185.1_302	NO	TRUE	TRUE	RZR70185.1	0.988653	-0.0097442	0.941863	-0.00720311	0.302991	-0.365602	0.2279	1	0.00174267	0.334034	-0.328654	0.323621	1	0.0013453	0.611844	-0.128857	0.540307	569	354	115	618	778	157	491	855	120	1268	255	145	1017	673	262	1174	1484	304	924	1673	279	2309	508	309	601.757	366.237	122.516	581.716
lcl|AOSW02000064.1_cds_RZR70186.1_304	NO	TRUE	TRUE	RZR70186.1	0.967373	0.00831604	0.857042	0.0202694	1	-0.00231643	0.123862	1	0.0014038	0.993644	0.00763676	0.170915	1	0.000974427	0.665104	0.109188	0.470817	1209	934	1018	1480	1742	937	1165	2001	616	1348	3012	724	2391	1920	2315	3085	3592	2133	2492	4216	1559	2671	6539	1784	1261.39	973.278	1086.87	1389.66
lcl|AOSW02000064.1_cds_RZR70187.1_286	NO	TRUE	TRUE	RZR70187.1	0.178536	-0.393038	0.984479	-0.00157623	0.0566659	-1.29641	-2.39414	1	-0.000762714	0.451769	-0.229408	-1.25499	1	0.00180024	0.26905	-0.382804	-1.46432	503	936	634	128	183	135	463	197	148	115	598	126	869	1604	1074	242	335	239	865	399	325	219	1095	256	530.251	970.003	675.783	120.415
lcl|AOSW02000064.1_cds_RZR70188.1_285	NO	TRUE	TRUE	RZR70188.1	0.286185	-0.232467	0.912654	-0.0105775	0.0355809	-1.44833	-1.4649	1	-0.00037417	0.30797	-0.355687	-0.844801	1	0.00110375	0.140933	-0.627711	-1.33254	87	115	60	51	23	23	87	40	23	62	31	26	199	258	150	135	64	62	211	109	53	134	71	65	85.1457	124.155	64.7227	47.2978
lcl|AOSW02000925.1_cds_RZR58864.1_11515	NO	FALSE	FALSE	RZR58864.1	NA	0.00248525	0.975486	0.00168379	1	0	#NUM!	1	0.00180881	1	0	#NUM!	1	0.00243327	NA	0.00693925	#NUM!	0	0	0	0	0	0	0	0	0	1	0	0	0	0	0	0	0	0	0	0	0	0	0	0	0	0	0	0
lcl|AOSW02000064.1_cds_RZR70189.1_397	NO	TRUE	TRUE	RZR70189.1	0.995211	0.00277323	0.94076	0.0104151	0.99117	-0.00516683	-0.258964	1	0.000707061	0.973058	-0.0205329	-0.227502	1	0.00041541	0.840628	0.0522972	0.0494956	343	646	439	423	569	469	329	549	315	474	685	448	644	1624	1099	954	1195	1171	906	1286	846	951	1902	1176	321.775	714.161	477.266	388.577
lcl|AOSW02000066.1_cds_RZR70028.1_400	NO	TRUE	TRUE	RZR70028.1	0.849562	0.0254295	0.857042	-0.0174639	0.769735	0.0607501	0.882545	1	0.00110315	0.857235	-0.063596	0.177023	1	-0.00055178	0.934661	0.0211418	0.331938	82	18	38	115	160	69	60	107	18	72	84	36	221	81	133	275	494	240	173	298	88	210	281	151	84.5171	18.8808	40.6495	107.735
lcl|AOSW02000066.1_cds_RZR70029.1_401	NO	TRUE	TRUE	RZR70029.1	0.185568	-0.348606	0.869289	0.0154581	0.365243	-0.307414	-1.94807	1	-0.0033138	0.988638	0.00991861	-0.718881	1	0.000994961	0.592564	-0.136033	-1.08312	973	665	375	240	147	157	527	180	343	101	523	333	2850	2581	1740	879	584	737	2127	742	1620	433	2217	1441	732.022	807.75	452.52	185.056
lcl|AOSW02000067.1_cds_RZR70026.1_402	NO	TRUE	TRUE	RZR70026.1	0.909955	-0.0227925	0.830826	-0.0241929	0.382227	-0.290697	0.0986502	1	0.000669684	0.307205	-0.352544	0.138833	1	0.000186761	0.369141	-0.272463	-0.416003	2784	1354	599	2855	2696	699	2613	3031	281	2266	1369	336	5018	2705	1126	5611	5137	1352	5288	5971	402	4346	2735	585	2943.33	1401.04	638.183	2687.22
lcl|AOSW02000067.1_cds_RZR70027.1_403	NO	TRUE	TRUE	RZR70027.1	0.950444	-0.00531413	0.987706	-0.00168895	0.829363	-0.044744	-0.253486	1	-0.000465307	0.966528	-0.0250299	-0.0762821	1	3.57635e-05	0.810875	-0.0615655	-0.249215	1319	1740	1087	1205	1540	1239	1792	1336	707	985	1480	1233	2040	2792	2137	2202	2245	2462	3308	2401	1443	1740	2883	2158	1338.3	1840.94	1165.7	1125.51
lcl|AOSW02000068.1_cds_RZR70023.1_406	NO	TRUE	TRUE	RZR70023.1	0.769423	0.0414531	0.886862	-0.0129434	0.986457	-0.00632251	0.515934	1	0.011841	0.480592	-0.205964	-0.259596	1	0.00034128	0.912792	0.0270095	0.060781	31	42	25	106	51	28	33	45	5	45	60	28	71	140	74	258	171	64	132	114	24	127	166	51	23.9707	50.8491	29.3102	86.8645
lcl|AOSW02000068.1_cds_RZR70024.1_405	NO	TRUE	TRUE	RZR70024.1	0.674695	0.0494836	0.72052	-0.0516699	0.807135	0.0507403	1.14708	1	0.00303408	0.494063	-0.210022	-0.0845566	1	-0.00111289	0.916826	-0.0263068	0.156694	45	65	46	135	220	73	25	110	14	84	75	27	167	287	204	601	948	278	206	384	104	325	396	123	38.4491	75.3009	51.2945	119.985
lcl|AOSW02000068.1_cds_RZR70025.1_404	NO	TRUE	TRUE	RZR70025.1	0.995211	0.00377694	0.857042	0.0180651	0.542761	0.143566	0.868812	1	-0.00113458	0.39172	0.292103	1.00046	1	-0.000377304	0.641015	0.117511	0.529384	590	417	1102	1638	2142	1047	944	2338	1146	1295	836	1214	1141	965	2581	3417	4477	2401	2056	5114	2744	2562	1885	2964	630.653	429.007	1172.05	1544.78
lcl|AOSW02000071.1_cds_RZR70022.1_407	NO	TRUE	TRUE	RZR70022.1	0.995211	-0.00602854	0.830826	-0.0249296	0.440135	-0.224532	0.149395	1	0.00202802	0.253682	-0.425798	-0.00850077	1	0.000316622	0.487024	-0.186994	-0.166224	2981	1371	865	3261	3481	871	2367	3171	332	2882	1820	501	5627	2834	2326	6432	6579	2131	4860	6425	1201	5577	3952	1536	3169.62	1414.38	920.751	3072.52
lcl|AOSW02000072.1_cds_RZR70017.1_412	NO	TRUE	TRUE	RZR70017.1	0.995211	0.00220258	0.936477	0.011369	0.723699	0.0684421	-0.0803995	1	-0.00027966	0.687931	0.150304	-0.105148	1	-0.000193991	0.78485	0.0706252	-0.0630543	399	542	668	507	682	594	424	503	540	456	536	719	740	1130	1486	1068	1401	1276	904	1043	1211	909	1127	1557	405.724	572.748	716.113	473.756
lcl|AOSW02000072.1_cds_RZR70018.1_411	NO	TRUE	TRUE	RZR70018.1	0.995211	0.00402056	0.966844	0.00478709	0.711573	0.0717347	0.35778	1	-0.000209235	0.747449	0.122109	0.226865	1	-0.000283948	0.812504	0.060726	0.134519	1810	2714	3763	3974	5315	3646	2491	4838	2816	3881	2473	3751	3577	5654	7816	8016	10447	7542	5152	9958	5921	7509	5114	7883	1910.66	2810.57	4010.13	3739.42
lcl|AOSW02000072.1_cds_RZR70019.1_410	NO	TRUE	TRUE	RZR70019.1	0.829817	0.0287305	0.803351	0.0372137	0.440722	0.222571	0.387795	1	9.0531e-05	0.351541	0.311747	0.485463	1	0.000165736	0.27493	0.359458	0.750114	287	880	1071	845	1207	1320	533	965	1571	981	1232	1998	615	2187	2588	2013	2828	3290	1226	2284	3760	2216	2912	4878	281.057	949.714	1155.18	783.758
lcl|AOSW02000072.1_cds_RZR70020.1_409	NO	TRUE	TRUE	RZR70020.1	0.906362	-0.0169067	0.982934	0.0022007	0.896815	-0.029767	-0.971973	1	-0.00132426	0.922063	0.0413509	-0.582322	1	-8.64275e-05	0.821259	-0.0566358	-0.787678	1342	5240	3517	1368	2176	2610	1858	1686	3147	1460	1840	3360	2985	12888	8709	3237	4800	6426	4584	4002	7489	3156	4592	8116	1306.58	5673.78	3797.22	1267.33
lcl|AOSW02000072.1_cds_RZR70021.1_408	NO	TRUE	TRUE	RZR70021.1	0.995211	-0.0051861	0.773357	-0.0451909	0.447401	-0.197188	-0.0371326	1	0.00150754	0.192107	-0.521495	-0.3706	1	-3.13346e-05	0.3429	-0.278556	-0.39973	1005	1105	361	1055	1366	507	835	1055	161	983	656	323	1839	2471	993	2284	2857	1292	1861	2367	474	2004	1598	978	1054.07	1148.24	385.102	991.559
lcl|AOSW02000925.1_cds_RZR58879.1_11540	NO	FALSE	FALSE	RZR58879.1	NA	-0.00442873	0.924177	0.00589132	0.91394	0.0238621	#NUM!	1	-0.00456179	0.713028	0.0342964	-0.0469201	1	-0.000479217	0.898741	0.0181963	#NUM!	0	1	0	0	0	2	3	0	0	0	1	1	0	6	0	0	0	0	6	0	0	0	0	0	0	1.0268	0	0
lcl|AOSW02000073.1_cds_RZR70016.1_413	NO	TRUE	TRUE	RZR70016.1	0.613675	-0.08174	0.925118	-0.00862864	0.945459	-0.0186203	-1.36281	1	-0.0135003	0.872667	0.0510563	-0.758827	1	-0.00194804	0.54136	-0.16168	-1.86159	1309	5315	12519	2170	3301	3646	1113	4480	6799	827	2198	4408	1717	13592	36474	5068	7318	10161	2677	10951	15340	1193	6171	8482	1198.3	5953.25	13685	1979.96
lcl|AOSW02000925.1_cds_RZR58881.1_11536	NO	TRUE	FALSE	RZR58881.1	0.287142	-0.228436	0.822082	-0.0221851	0.340632	-0.314089	-2.79193	1	-0.00531321	0.46292	-0.122337	-1.24355	1	-0.000636951	0.217827	-0.372738	-2.97253	5	14	5	0	6	0	7	1	1	1	1	0	11	29	16	2	10	0	18	3	4	4	5	1	5.20469	14.6195	5.34372	0
lcl|AOSW02000074.1_cds_RZR70013.1_416	NO	TRUE	TRUE	RZR70013.1	0.995211	-0.00857397	0.830826	-0.0236891	0.417147	-0.280356	0.324656	1	0.00435293	0.196586	-0.511697	0.178479	1	0.000402356	0.451277	-0.211476	-0.224313	561	456	123	840	976	163	560	918	25	808	347	50	1519	1238	357	2130	2448	454	1680	2496	73	1948	960	118	543.892	494.942	132.898	777.483
lcl|AOSW02000074.1_cds_RZR70014.1_414	NO	TRUE	TRUE	RZR70014.1	0.995211	0.00280581	0.857042	0.0153327	0.648615	0.104036	0.267728	1	-0.0013321	0.469328	0.208462	0.65807	1	-0.00030731	0.707829	0.0901761	0.296658	50	177	312	186	294	246	110	248	408	178	145	359	77	370	727	412	616	598	230	557	961	357	338	857	50.6737	187.386	334.65	173.693
lcl|AOSW02000925.1_cds_RZR58884.1_11531	NO	TRUE	FALSE	RZR58884.1	0.951392	0.0256242	0.841195	0.0168325	0.873373	0.0411482	-0.651956	1	0.00169021	0.793566	0.0623565	-0.625509	1	0.00139433	0.592636	0.13176	0.387315	10	1	3	6	4	5	2	8	4	4	22	5	21	15	8	13	8	13	6	14	11	7	52	13	8.78556	1.14329	3.31545	5.39815
lcl|AOSW02000925.1_cds_RZR58885.1_11534	NO	TRUE	FALSE	RZR58885.1	0.995211	-0.0108121	0.804334	-0.0275919	0.48451	-0.209037	-0.234528	1	0.00794669	0.23885	-0.282462	-1.75642	1	0.00010858	0.411105	-0.215861	-0.486472	2	20	3	3	9	3	2	4	0	17	1	0	9	61	13	10	43	33	18	11	0	44	14	5	2.0852	20.8545	3.20396	2.81691
lcl|AOSW02000074.1_cds_RZR70015.1_415	NO	TRUE	TRUE	RZR70015.1	0.995211	0.00260179	0.988999	0.00139017	0.713196	0.0720086	0.0105028	1	-0.000214031	0.780489	0.108995	-0.0304944	1	-0.000369655	0.845542	0.0493467	-0.0713545	1853	2126	3015	2489	3507	2861	1921	2996	1977	2262	2323	2927	3903	4934	7034	5375	7234	6337	4495	6612	5087	4804	5074	6980	1915.56	2226.44	3223.69	2333.07
lcl|AOSW02000075.1_cds_RZR70012.1_417	NO	TRUE	TRUE	RZR70012.1	0.933758	-0.0215645	0.831094	-0.0220938	0.479648	-0.208584	-0.428936	1	0.000853192	0.335313	-0.30358	-0.461179	1	0.000105172	0.434064	-0.222547	-1.01543	899	761	252	697	894	315	1124	569	56	504	573	138	1663	1178	470	1133	1446	551	1922	770	101	761	960	230	906.906	807.729	270.494	650.299
lcl|AOSW02000078.1_cds_RZR70011.1_418	NO	TRUE	TRUE	RZR70011.1	0.744521	-0.0611096	0.878731	0.0119222	0.48627	-0.217136	-0.966196	1	-0.00066797	0.914774	-0.0339542	0.418516	1	0.00276747	0.806193	-0.0581583	-0.324477	4	31	27	15	28	7	73	20	12	40	6	21	12	107	80	33	61	29	182	49	47	57	30	83	3.7024	34.5236	29.4378	13.73
lcl|AOSW02000081.1_cds_RZR70003.1_422	NO	TRUE	TRUE	RZR70003.1	0.995211	0.00177057	0.96059	-0.00398311	0.739103	0.0757511	1.23311	1	-0.00179308	0.767719	0.0811694	1.21295	1	-0.00153884	0.997482	0.0014226	0.444206	30	45	29	27	172	107	56	171	43	134	10	27	55	107	69	56	331	273	105	330	146	249	25	56	31.1428	47.0196	30.9867	25.3283
lcl|AOSW02000081.1_cds_RZR70004.1_423	NO	TRUE	TRUE	RZR70004.1	0.995211	0.00770668	0.923753	0.00665032	0.865913	0.044023	0.481685	1	-0.000842895	0.762091	0.0546338	0.979861	1	6.41034e-05	0.822963	0.0475521	0.603817	0	8	29	4	26	35	1	30	33	29	0	25	3	34	89	16	76	106	3	108	125	97	5	92	0	9.15903	31.9411	3.48279
lcl|AOSW02000081.1_cds_RZR70005.1_424	NO	TRUE	TRUE	RZR70005.1	0.995211	0.0029232	0.964406	-0.00550495	0.821265	0.0457808	0.0197361	1	-5.67035e-05	0.937546	0.0385856	-0.253131	1	-0.000332816	0.943559	0.0195576	-0.144364	121	287	191	223	259	247	141	241	159	195	211	206	227	592	386	436	498	503	275	479	312	368	428	432	120.905	306.253	205.332	207.671
lcl|AOSW02000081.1_cds_RZR70010.1_428	NO	TRUE	TRUE	RZR70010.1	0.517573	0.0834246	0.830826	-0.0283076	0.411467	0.256059	1.07541	1	0.000826885	0.985746	-0.0118926	-0.116605	1	-0.00278845	0.845079	0.0481585	0.207479	41	24	25	79	69	52	14	31	27	32	24	49	64	42	52	151	140	109	26	65	61	59	47	99	44.0904	24.6137	26.5637	74.584
lcl|AOSW02000083.1_cds_RZR69998.1_431	NO	TRUE	TRUE	RZR69998.1	0.966718	-0.0127667	0.95398	-0.0060888	0.440135	-0.225544	-0.607224	1	0.00103008	0.431742	-0.251756	-0.384618	1	0.000871216	0.660986	-0.109574	-0.475291	14024	14890	6132	11542	11099	5804	16060	11642	2430	9869	15474	4210	26414	30237	13769	22446	21384	12835	31767	23189	6221	18218	31928	10129	14401.1	15650.1	6563.4	10805.4
lcl|AOSW02000083.1_cds_RZR70000.1_430	NO	TRUE	TRUE	RZR70000.1	0.995211	-0.000686186	0.952452	0.00836555	0.887092	-0.0320416	-0.074995	1	0.000269304	0.955736	-0.0306183	0.0805585	1	0.000379037	0.983563	0.0065373	0.0391975	7596	5383	4927	6336	8805	5648	9600	6798	3261	6615	9501	4507	13378	10893	10711	12069	16630	11837	18887	13215	8174	12048	19459	10565	8143.08	5529.6	5237.75	5978.52
lcl|AOSW02000084.1_cds_RZR69979.1_442	NO	TRUE	TRUE	RZR69979.1	0.972211	-0.0197513	0.830826	0.0235474	0.50506	-0.204441	-2.18057	1	0.00181761	0.900447	-0.0374194	-1.40929	1	0.0173332	0.905594	0.0277147	0.0116184	27	24	4	3	4	5	13	6	5	5	47	14	55	58	8	11	11	12	29	12	10	11	111	34	27.6158	25.2802	4.28412	2.80641
lcl|AOSW02000084.1_cds_RZR69980.1_441	NO	TRUE	TRUE	RZR69980.1	0.774292	0.0194936	0.812467	0.0400187	0.690512	0.0781001	0.235442	1	0.000814093	0.61427	0.177952	0.344773	1	0.000571121	0.373107	0.249736	0.625875	179	238	181	369	288	204	165	341	233	301	325	384	419	524	447	817	625	506	379	787	672	684	771	973	183.204	250.604	193.836	345.232
lcl|AOSW02000084.1_cds_RZR69981.1_440	NO	TRUE	TRUE	RZR69981.1	0.750219	-0.0171206	0.811695	-0.0440868	0.592542	-0.108495	-0.326463	1	-0.000514066	0.504227	-0.236947	-0.326387	1	-0.000400258	0.332089	-0.270509	-0.603019	387	402	194	319	392	228	292	365	142	232	278	170	741	818	450	679	798	492	631	814	335	499	629	407	396.682	422.943	207.709	298.538
lcl|AOSW02000084.1_cds_RZR69985.1_445	NO	TRUE	TRUE	RZR69985.1	0.150944	-0.418756	0.925941	-0.00958076	0.296761	-0.391093	-1.52736	1	-0.00276717	0.687693	-0.129908	-0.494359	1	0.000152347	0.269487	-0.376261	-1.32566	69	21	42	23	20	17	48	34	15	16	22	19	137	47	110	44	42	38	109	73	46	34	53	50	72.1174	21.8625	44.8289	21.6031
lcl|AOSW02000084.1_cds_RZR69986.1_444	NO	TRUE	TRUE	RZR69986.1	0.995211	-0.00515975	0.830826	0.0219019	0.375511	-0.332879	-1.09096	1	0.0097955	0.632475	-0.120968	0.1177	0.453615	0.082448	0.851394	0.0432321	0.781454	57	12	8	22	28	5	51	45	5	45	80	21	110	24	16	40	41	12	103	80	11	100	165	51	61.9208	12.2427	8.48676	20.8071
lcl|AOSW02000084.1_cds_RZR69988.1_451	NO	TRUE	TRUE	RZR69988.1	0.619067	-0.0465119	0.800785	-0.0413859	0.449453	-0.198902	-0.848863	1	-0.000481243	0.398393	-0.285864	-0.804141	1	-0.000281601	0.234246	-0.396359	-1.27565	151	184	63	109	103	61	108	87	42	56	77	66	362	433	157	256	238	154	312	213	87	114	219	134	154.999	193.435	67.4364	102.036
lcl|AOSW02000084.1_cds_RZR69989.1_446	NO	TRUE	TRUE	RZR69989.1	0.0419595	-0.823062	0.883783	-0.0145726	0.440135	-0.223032	-1.23635	0.730851	-0.023213	0.921451	-0.0414278	-0.289036	1	-0.00051279	0.162894	-0.559941	-1.55853	383	157	327	198	152	95	343	135	213	90	107	129	731	333	623	369	311	191	760	302	397	173	227	259	406.188	162.187	348.218	186.469
lcl|AOSW02000084.1_cds_RZR69991.1_448	NO	TRUE	TRUE	RZR69991.1	0.566642	0.101475	0.830826	-0.0238556	0.402447	0.304796	0.584943	1	0.000968886	0.983555	-0.0106437	-1.09161	1	-0.00743075	0.891552	0.0319817	0.158609	160	328	705	592	836	680	210	79	218	52	206	1078	294	721	1572	1253	1747	1508	466	175	525	110	464	2553	165.349	343.555	753.836	554.879
lcl|AOSW02000084.1_cds_RZR69992.1_449	NO	TRUE	TRUE	RZR69992.1	0.862727	0.0440563	0.900137	-0.00937495	0.550423	0.174742	-0.311316	1	0.000621412	0.965712	0.0152815	-1.4504	1	-0.00350328	0.8788	0.0346109	0.192415	10	7	11	7	16	5	1	3	9	0	23	13	20	14	42	23	33	18	6	3	18	2	59	42	10.2068	7.37103	11.7723	6.54071
lcl|AOSW02000085.1_cds_RZR69901.1_494	NO	TRUE	TRUE	RZR69901.1	0.878455	0.0182981	0.830826	0.0315947	0.980447	0.00761292	0.154849	1	0.00278728	0.950314	0.0309152	0.203854	1	0.00193966	0.483596	0.189695	0.72486	1060	1301	863	1354	1881	1185	1858	1557	522	1755	3459	900	2961	3741	2753	3877	5138	3746	5894	4337	1795	4700	11098	2884	925.643	1491.81	955.552	1215.13
lcl|AOSW02000085.1_cds_RZR69902.1_455	NO	TRUE	TRUE	RZR69902.1	0.117503	0.570705	0.935577	-0.00776985	0.58888	0.135518	1.27996	0.70623	0.0357211	0.750951	-0.0964807	-0.283909	1	5.96976e-05	0.501718	0.182054	1.34262	183	508	272	366	1351	1051	407	242	158	1647	813	201	387	1045	563	777	2794	2287	890	523	344	3346	1755	463	187.174	535.098	291.32	342.383
lcl|AOSW02000085.1_cds_RZR69903.1_463	NO	TRUE	TRUE	RZR69903.1	0.95472	0.0241806	0.831094	0.018755	0.949404	0.0189689	-1.34388	1	0.00241125	0.852687	0.0490464	-0.300225	1	0.00230715	0.567361	0.146596	0.82814	3	13	12	5	2	6	1	2	16	6	35	10	7	26	25	10	3	12	3	6	33	14	80	26	3.08712	13.6481	12.84	4.68273
lcl|AOSW02000085.1_cds_RZR69904.1_461	NO	TRUE	TRUE	RZR69904.1	0.995211	0.00205892	0.857042	0.0234643	0.692683	0.0774519	0.247412	1	-0.000493086	0.51325	0.231438	0.358176	1	-6.0293e-05	0.675632	0.106569	0.212604	2313	3854	2916	3939	5342	3749	2912	6575	2788	3282	5119	3512	4374	7845	5987	7849	10428	7693	5964	13519	5877	6287	10608	7406	2432.63	3998.96	3109.32	3703.99
lcl|AOSW02000085.1_cds_RZR69905.1_466	NO	TRUE	TRUE	RZR69905.1	0.995211	-0.000838547	0.940974	-0.0114023	0.878051	-0.0351567	-0.0388653	1	0.000198358	0.795741	-0.101863	-0.0726692	1	3.08138e-05	0.85328	-0.0465635	-0.15757	1346	2166	1729	1979	2466	1732	2174	2229	882	1875	2018	1401	2855	4947	4139	4492	5431	4005	5073	5104	2201	4085	4724	3340	1340.95	2315.16	1859.64	1841.88
lcl|AOSW02000085.1_cds_RZR69906.1_512	NO	TRUE	TRUE	RZR69906.1	0.995211	0.00158938	0.900164	0.0149341	0.873461	0.0343621	-0.376245	1	-0.000154212	0.755007	0.118156	-0.278888	1	6.6627e-05	0.805995	0.0636986	-0.0342749	466	813	1010	577	724	735	433	624	751	480	801	1093	1085	1982	2549	1378	1712	1942	1062	1595	1967	1138	2212	2842	422.053	915.601	1106.95	524.697
lcl|AOSW02000085.1_cds_RZR69907.1_525	NO	TRUE	TRUE	RZR69907.1	0.947077	-0.0159206	0.812467	-0.0317107	0.327582	-0.338414	-0.252698	1	0.00133742	0.200442	-0.507942	-0.316766	1	0.000147975	0.30322	-0.328551	-0.625833	2562	2103	631	2078	2747	876	2141	2463	226	2048	1321	512	4878	4244	1291	4139	5286	1728	4469	4994	429	3963	2736	1063	2708.77	2176	672.271	1955.9
lcl|AOSW02000085.1_cds_RZR69908.1_526	NO	TRUE	TRUE	RZR69908.1	0.556196	-0.0180465	0.789196	-0.0567979	0.44986	-0.156434	-0.102556	1	-0.00066201	0.404002	-0.27545	0.00356183	1	-0.000410247	0.21015	-0.317013	-0.282152	1936	1592	1307	1908	2235	1180	1618	2238	819	1575	1334	1010	3753	4044	3933	4582	5009	3588	4317	5322	3049	3296	3705	3959	2017.21	1660.14	1395.72	1791.09
lcl|AOSW02000085.1_cds_RZR69909.1_521	NO	TRUE	TRUE	RZR69909.1	0.995211	-0.000814512	0.855713	-0.0329678	0.676438	-0.0863924	-0.0952134	1	0.000731656	0.484387	-0.209457	-0.128258	1	9.38481e-05	0.660006	-0.0977684	-0.154912	5879	6659	5167	6301	8622	5291	6101	7279	3196	6344	6335	4637	10513	13367	11058	12206	16422	11077	12306	14449	7849	11976	13089	10660	6135.75	6937.84	5516.28	5916.73
lcl|AOSW02000085.1_cds_RZR69910.1_522	NO	TRUE	TRUE	RZR69910.1	0.989611	-0.00199783	0.55956	-0.0887762	0.625903	-0.0977096	-0.228441	1	0.000448193	0.28102	-0.381706	-0.492467	1	-0.000656168	0.298524	-0.265929	-0.497514	1994	2637	1624	1955	2738	1765	1697	1907	919	1817	1652	1345	4106	5928	3846	4354	5849	4169	3941	4369	2391	3890	3950	3338	2046.4	2772.52	1738.42	1830.02
lcl|AOSW02000085.1_cds_RZR69911.1_523	NO	TRUE	TRUE	RZR69911.1	0.995211	0.00190223	0.836226	-0.0311207	0.951127	0.0164311	0.559643	1	0.000299662	0.770242	-0.113468	0.255846	1	-0.000493967	0.863609	-0.04386	0.161979	2562	1784	2514	4049	5950	2649	2632	4796	1478	4408	2028	1942	4822	3613	5410	8019	11482	5639	5378	9585	3353	8340	4262	4501	2741.11	1834.47	2673.4	3819.21
lcl|AOSW02000925.1_cds_RZR58915.1_11567	NO	TRUE	FALSE	RZR58915.1	0.995211	0.00650974	0.958035	0.00339213	0.945435	-0.0197828	0.255398	1	0.00323093	0.934103	-0.0147267	-0.380636	1	0.00251104	0.930593	0.017473	0.939068	0	0	4	4	0	1	2	4	0	2	1	4	0	0	9	9	0	2	0	8	0	6	2	8	0	0	4.25291	3.72758
lcl|AOSW02000085.1_cds_RZR69912.1_524	NO	TRUE	TRUE	RZR69912.1	0.932386	-0.00939653	0.8085	-0.0413467	0.414993	-0.202004	0.0188216	1	0.000523152	0.271249	-0.420572	-0.0787787	1	-1.73456e-05	0.305748	-0.291111	-0.40626	5682	3046	2591	5547	6236	2440	5162	5723	1100	4753	3053	1895	10355	6125	4911	10681	11754	4781	10291	11173	2013	8899	6009	3526	6103.53	3125.68	2753.54	5235.9
lcl|AOSW02000085.1_cds_RZR69913.1_517	NO	TRUE	TRUE	RZR69913.1	0.739799	0.0500187	0.867923	0.0144299	0.230655	0.547062	0.745929	1	-8.3636e-05	0.386019	0.26898	0.435079	1	-0.000700794	0.367305	0.27722	0.647125	13	14	40	55	49	44	22	21	58	29	44	60	23	41	119	123	121	107	38	61	132	70	97	146	12.928	14.9791	43.0347	51.1708
lcl|AOSW02000085.1_cds_RZR69914.1_518	NO	TRUE	TRUE	RZR69914.1	0.899388	-0.00552783	0.991878	-0.00113222	0.791237	-0.0554313	-0.408668	1	-0.000626352	0.96921	-0.022495	-0.295761	1	5.35791e-05	0.778289	-0.071369	-0.39707	3146	4502	3789	2999	3903	3509	4123	3473	2235	2875	3997	3112	6358	10508	8572	6624	8360	7781	9262	7881	5033	6074	9047	7006	3113.62	4829.8	4079.65	2787.55
lcl|AOSW02000085.1_cds_RZR69915.1_519	NO	TRUE	TRUE	RZR69915.1	0.950444	-0.00405399	0.960079	0.00763943	0.764265	-0.0616405	-0.332119	1	-0.000267486	0.964524	-0.0259385	-0.145345	1	0.00032962	0.868815	-0.0413979	-0.253318	7569	11939	7402	8617	10476	7571	10351	10404	5401	8011	10706	7383	17348	27641	17551	18989	22953	17859	24413	23562	13237	17197	25047	18204	7609.51	12696.3	7949.58	8034.32
lcl|AOSW02000085.1_cds_RZR69916.1_520	NO	TRUE	TRUE	RZR69916.1	0.995211	-0.000764685	0.855713	-0.0207235	0.527584	-0.145797	0.187907	1	0.0025191	0.291483	-0.390873	0.00166081	1	0.000409406	0.645945	-0.116303	-0.0210427	2549	2249	1121	3331	3748	1289	2535	3558	470	3212	2450	870	4744	4612	2379	6686	7353	2711	5299	7268	1086	6335	5112	1833	2709.38	2320.57	1193.31	3138.28
lcl|AOSW02000085.1_cds_RZR69917.1_511	NO	TRUE	TRUE	RZR69917.1	0.995211	-0.00632283	0.857042	0.0180453	0.892043	0.0307194	-0.55572	1	-0.00176317	0.531884	0.199999	0.0125076	1	-6.33158e-05	0.881885	0.0367419	-0.163268	8993	31327	32667	12117	18176	26742	18331	14988	32010	11067	22317	35583	15926	68265	77234	24900	36031	62853	41850	31971	81146	21691	52258	86887	7947.28	35718	36034.6	10926.1
lcl|AOSW02000085.1_cds_RZR69918.1_514	NO	TRUE	TRUE	RZR69918.1	0.970533	-0.0212067	0.923753	-0.00778278	0.236298	-0.561995	-1.18555	1	0.00649266	0.251536	-0.38326	-0.828267	1	0.0033388	0.567384	-0.146942	-0.874421	498	240	48	241	229	49	308	213	12	232	282	21	931	510	80	363	418	92	620	383	22	418	553	39	491.077	258.004	51.713	223.846
lcl|AOSW02000085.1_cds_RZR69919.1_513	NO	TRUE	TRUE	RZR69919.1	0.967373	-0.00367226	0.867923	-0.0228626	0.858799	-0.0395433	0.285611	1	-0.000445548	0.816782	-0.0922222	0.317114	1	-0.000315776	0.670687	-0.107081	-0.054336	2363	1343	1575	2854	3589	1666	2580	3567	1069	2640	1778	1233	4275	2729	3594	5510	6868	3563	5176	7023	2524	4976	3659	2896	2540.62	1377.48	1673.56	2694.37
lcl|AOSW02000085.1_cds_RZR69920.1_516	NO	TRUE	TRUE	RZR69920.1	0.828145	-0.0106094	0.947614	-0.00985972	0.808482	-0.0500237	-0.595188	1	-0.000992066	0.967115	-0.0244646	-0.312657	1	-0.000204636	0.666184	-0.109454	-0.60866	480	481	357	355	420	333	461	278	296	262	451	318	577	754	501	472	558	435	736	341	463	293	633	480	489.931	507.235	382.484	331.961
lcl|AOSW02000085.1_cds_RZR69921.1_515	NO	TRUE	TRUE	RZR69921.1	0.47891	-0.115104	0.925882	-0.00903223	0.71055	-0.0806711	-0.478395	1	-0.00598918	0.990414	-0.00795295	0.346325	1	-0.000563276	0.47374	-0.197694	-1.04393	4154	23993	8674	9696	15805	8141	33026	11623	4853	5869	10137	3987	8145	50011	21932	18791	30603	19788	70122	23509	15570	11133	22366	11384	4280.77	25169.4	9279.03	9083.21
lcl|AOSW02000925.1_cds_RZR58926.1_11550	NO	TRUE	FALSE	RZR58926.1	0.995211	-0.0181941	0.926052	0.00585013	0.511213	0.176446	#NUM!	0.731593	-0.0689266	0.291791	0.199376	#NUM!	1	-0.0152195	0.9695	0.00802019	#NUM!	1	0	0	3	2	3	1	11	6	0	0	1	0	0	0	6	5	5	2	23	12	0	0	2	0.995764	0	0	2.8175
lcl|AOSW02000085.1_cds_RZR69922.1_454	NO	TRUE	TRUE	RZR69922.1	0.995211	-0.00264253	0.689419	0.0503262	0.615186	-0.122806	-2.06424	1	0.00266668	0.979159	0.0132306	-1.2761	0.548234	0.0412585	0.623397	0.121577	0.458855	3098	3419	1621	570	773	973	1835	537	1235	775	11314	1707	8520	11495	5178	1848	2074	3158	5454	1658	3631	2029	36954	5299	2531.04	4041.92	1840.88	493.469
lcl|AOSW02000085.1_cds_RZR69923.1_453	NO	TRUE	TRUE	RZR69923.1	0.988653	-0.00281144	0.830826	0.0360955	0.900317	-0.0298701	-0.640069	1	-0.000312456	0.770766	0.113315	-0.369019	1	0.000649421	0.867731	0.0424557	-0.217539	1463	1510	2156	1007	1409	1516	1725	1115	1274	1084	2415	1727	3411	3381	4923	2250	3109	3488	3993	2484	2909	2284	5529	3908	1473.4	1604.21	2314.85	939.224
lcl|AOSW02000085.1_cds_RZR69924.1_452	NO	TRUE	TRUE	RZR69924.1	0.545925	0.037193	0.812467	0.0413361	0.658271	0.0863271	0.116466	1	0.00145647	0.683374	0.151929	0.112373	1	0.000676947	0.298725	0.293854	0.576513	2507	2877	3103	4445	4072	2868	2048	4396	2755	3466	5841	4828	5138	6448	7606	9474	8439	6771	4686	9609	7340	7129	13532	12207	2609.1	3002.02	3314.25	4171.74
lcl|AOSW02000085.1_cds_RZR69925.1_456	NO	TRUE	TRUE	RZR69925.1	0.988653	0.00133903	0.85654	-0.0328318	0.950439	0.0185463	-0.0168764	1	0.000601771	0.791026	-0.0917354	-0.226716	1	-0.000461867	0.933873	-0.0203183	-0.164048	5160	4473	5662	5417	7557	5373	4829	5355	3407	5494	5251	4687	9652	8879	10904	10531	14254	10385	9800	10723	6519	10460	10456	8856	5352.95	4675.45	6050.54	5080.96
lcl|AOSW02000085.1_cds_RZR69927.1_489	NO	TRUE	TRUE	RZR69927.1	0.970533	0.025513	0.830826	0.0204157	0.973709	-0.0113454	-0.946721	1	0.0090094	0.992343	0.00453961	-0.885137	1	0.0094709	0.567184	0.135993	2.11649	38	13	2	2	12	17	8	16	0	6	200	6	71	31	0	1	26	39	35	32	2	17	551	30	37.1569	14.0224	2.1555	1.85316
lcl|AOSW02000085.1_cds_RZR69928.1_488	NO	TRUE	TRUE	RZR69928.1	0.995211	-0.00757377	0.830826	-0.021942	0.56848	-0.153512	0.649884	1	0.00256393	0.310208	-0.318662	0.43776	1	0.00017091	0.55589	-0.154291	-0.127871	1913	731	359	2651	2953	513	1928	2765	80	1775	1158	134	3674	1477	809	5271	5743	1128	4031	5557	207	3533	2441	389	2054.49	750.203	381.534	2502.23
lcl|AOSW02000925.1_cds_RZR58933.1_11548	NO	TRUE	FALSE	RZR58933.1	0.995211	-0.0123848	0.958623	0.00340643	0.734237	0.0812682	0.56247	1	-0.0138421	0.490796	0.120857	0.415563	1	-0.00387522	0.99595	0.00181144	-0.202342	2	1	4	0	4	7	6	2	5	0	7	0	0	5	8	0	10	13	10	0	7	0	14	0	2.09765	1.03768	4.26255	0
lcl|AOSW02000085.1_cds_RZR69929.1_487	NO	TRUE	TRUE	RZR69929.1	0.967373	0.0200461	0.857042	0.0148112	0.666637	-0.102816	-0.999916	0.780412	0.0338046	0.593544	-0.139937	-1.00336	0.88799	0.0195553	0.684989	0.0980087	0.626238	3024	1535	741	1158	1487	818	1337	1415	302	1842	8123	459	7403	4202	1903	2854	3595	2051	3561	3536	750	4430	20997	1303	2944.19	1662.07	800.04	1072.78
lcl|AOSW02000085.1_cds_RZR69930.1_493	NO	TRUE	TRUE	RZR69930.1	0.00298075	-2.01568	0.969884	0.002813	0.266448	-0.489044	-2.32094	0.174461	-0.536085	0.827588	0.05647	0.925087	1	-0.000211955	0.153805	-0.664808	-2.71007	9317	46530	11870	3318	7605	5566	127058	6780	4741	3141	4998	3947	16679	84924	18295	6187	14020	9133	230605	12443	7822	5810	8522	6664	9749.28	48410.8	12667.1	3117.15
lcl|AOSW02000085.1_cds_RZR69931.1_492	NO	TRUE	TRUE	RZR69931.1	0.868736	-0.00645278	0.976153	-0.004637	0.959963	-0.0146423	-0.380817	1	-0.00149669	0.882381	0.0632855	-0.164967	1	-0.000414772	0.761037	-0.0758342	-0.421014	2151	1834	2042	1461	2260	1863	1761	1712	1666	1461	1505	1953	3566	3528	4248	2512	4181	3750	3395	3337	3705	2566	2893	4101	2253.08	1907.1	2178.78	1372.82
lcl|AOSW02000085.1_cds_RZR69932.1_491	NO	TRUE	TRUE	RZR69932.1	0.223038	-0.29317	0.830826	-0.0254824	0.507136	-0.180907	-0.859081	1	-0.00555643	0.698109	-0.120584	-0.135496	1	-0.000770656	0.194221	-0.531997	-1.43659	13168	30165	8686	4861	18204	12508	19691	30090	4014	10085	5236	5766	24200	60333	18143	9410	34272	25844	39926	58894	8593	18919	10841	12394	13866.7	31278.4	9259.99	4572.05
lcl|AOSW02000085.1_cds_RZR69933.1_471	NO	TRUE	TRUE	RZR69933.1	0.897386	-0.0100058	0.983651	-0.00256534	0.919494	-0.0244909	-0.68121	1	-0.00115935	0.942983	0.0363746	-0.375015	1	-0.000223468	0.777441	-0.0731357	-0.571541	485	930	1080	485	719	660	621	461	715	443	787	638	1022	2134	2442	1049	1552	1502	1423	1105	1767	977	1802	1511	500.146	975.234	1155.21	454.407
lcl|AOSW02000085.1_cds_RZR69934.1_476	NO	TRUE	TRUE	RZR69934.1	0.984254	-0.00946386	0.849135	-0.0198712	0.527584	-0.160773	-0.583823	1	0.000960985	0.361078	-0.298752	-0.694727	1	0.000204148	0.543966	-0.160314	-0.680108	218	537	188	249	331	193	262	294	61	252	309	105	527	1415	528	635	828	536	701	824	193	647	840	295	198.374	603.329	205.799	226.77
lcl|AOSW02000085.1_cds_RZR69935.1_475	NO	TRUE	TRUE	RZR69935.1	0.995211	-0.00198409	0.929157	-0.0132843	0.928006	-0.0233455	-0.362544	1	-0.000259012	0.902405	-0.0558167	-0.304835	1	-0.000184287	0.810005	-0.0615529	-0.256297	891	1539	1158	852	1167	1080	827	897	770	760	1152	1024	1263	2770	2255	1567	2037	2142	1778	1773	1707	1292	2403	2317	823.625	1715.12	1262.94	779.567
lcl|AOSW02000085.1_cds_RZR69936.1_472	NO	TRUE	TRUE	RZR69936.1	0.950444	0.0119517	0.797526	-0.0408374	0.907942	-0.0270273	0.355467	1	0.00358542	0.338805	-0.329631	-0.480393	1	-0.000208573	0.778289	-0.0710987	-0.183568	371	117	195	460	462	186	282	197	57	256	299	137	702	235	415	889	883	386	572	387	137	476	624	301	395.338	120.564	207.496	433.582
lcl|AOSW02000085.1_cds_RZR69937.1_474	NO	TRUE	TRUE	RZR69937.1	0.995211	-0.00228351	0.964406	0.00590107	0.896815	-0.0303744	-0.165297	1	-0.000150069	1	-0.00305493	0.111207	1	0.00019434	0.953634	-0.0165806	-0.0220476	1313	597	1113	983	1172	807	934	1136	680	820	1337	807	1688	1088	2413	1700	2094	1727	1687	2038	2050	1398	2477	2001	1320.96	634.616	1195.2	916.655
lcl|AOSW02000085.1_cds_RZR69938.1_473	NO	TRUE	TRUE	RZR69938.1	0.995211	0.000774729	0.857042	-0.022928	0.94904	-0.0170187	-0.0421445	1	0.000440297	0.689548	-0.149232	-0.236296	1	-0.000184155	0.835795	-0.0538441	-0.264675	2143	2697	1813	2526	3848	2354	2327	3004	958	2641	2379	1467	10495	11954	7591	10584	15397	9851	11576	13110	3983	10597	12041	6238	1746.19	3192.29	2061.46	2182.51
lcl|AOSW02000085.1_cds_RZR69939.1_468	NO	TRUE	TRUE	RZR69939.1	0.896425	0.0117801	0.540261	0.0881572	0.468762	0.168217	-0.00541098	1	-0.000149728	0.247804	0.444205	0.359494	1	0.000495489	0.169756	0.445074	0.374723	33	54	60	49	93	71	69	71	74	61	113	94	122	229	221	147	284	248	316	248	205	191	377	284	31.3523	59.283	65.0655	45.1495
lcl|AOSW02000085.1_cds_RZR69940.1_467	NO	TRUE	TRUE	RZR69940.1	0.995211	-0.00030495	0.941544	-0.0130025	0.92619	-0.0254518	-0.114087	1	0.000194451	0.83618	-0.0778191	-0.09623	1	-1.84627e-05	0.885024	-0.0350291	-0.13191	2847	3416	2711	3161	4308	2951	3439	3645	1718	2981	3934	2321	5372	7213	6115	6236	8256	6321	7017	7399	4404	5686	8395	5585	3049.54	3510.53	2882.36	2982.22
lcl|AOSW02000085.1_cds_RZR69941.1_470	NO	TRUE	TRUE	RZR69941.1	0.945579	-0.00516913	0.977918	0.00364138	0.813842	-0.0485942	-0.192164	1	-0.000450141	0.990579	-0.0100343	0.00906216	1	0.000147191	0.845542	-0.0496024	-0.187927	2583	1280	1699	1720	2698	1545	2373	2081	1303	1873	2020	1528	4929	2652	3613	3462	5394	3269	5015	4194	2976	3666	4233	3438	2752.7	1318.92	1807.85	1621.25
lcl|AOSW02000085.1_cds_RZR69942.1_485	NO	TRUE	TRUE	RZR69942.1	0.999924	-3.74199e-05	0.869289	-0.0206407	0.890702	-0.0314955	-0.212101	1	0.00041989	0.669075	-0.15737	-0.402703	1	-8.65378e-05	0.811448	-0.0613821	-0.263398	1067	821	581	755	1128	763	930	686	377	689	1029	575	2071	1748	1244	1512	2216	1634	1950	1434	824	1394	2223	1338	1117.13	853.931	619.963	709.37
lcl|AOSW02000085.1_cds_RZR69943.1_486	NO	TRUE	TRUE	RZR69943.1	0.703543	-0.0151638	0.638642	0.0776583	0.843004	-0.0428909	-0.812128	1	-0.00164084	0.448675	0.266336	-0.22254	1	0.00085633	0.860121	0.0447248	-0.347783	497	596	590	311	450	448	511	427	606	385	566	639	1435	1777	1558	886	1171	1176	1438	1210	1547	1036	1597	1664	444.864	675.25	648.535	281.751
lcl|AOSW02000085.1_cds_RZR69944.1_496	NO	TRUE	TRUE	RZR69944.1	0.995211	-0.00206346	0.851606	-0.0219197	0.61256	-0.10526	0.318929	1	0.00110827	0.38868	-0.300009	0.180187	1	0.000185979	0.64787	-0.115939	0.0178372	2485	1113	1275	3220	3209	1126	2446	3094	521	2738	2001	716	4604	2243	2828	6380	6250	2425	5032	6267	1311	5333	4248	1665	2666.11	1142.84	1355.24	3038.76
lcl|AOSW02000085.1_cds_RZR69945.1_495	NO	TRUE	TRUE	RZR69945.1	0.988653	-0.00528671	0.976153	0.00350744	0.997026	0.00337315	-0.179909	1	-0.000944563	0.828905	0.0825906	0.0232044	1	-0.000172508	0.94142	-0.0198601	-0.246277	3844	12594	7854	6270	10711	9033	6626	12875	6284	7011	8198	7340	7392	26834	17676	12818	21442	19884	13941	26794	15130	13823	17938	17483	3973.77	13189	8397.64	5877.19
lcl|AOSW02000085.1_cds_RZR69946.1_503	NO	TRUE	TRUE	RZR69946.1	0.988653	-0.001942	0.977918	-0.00408089	0.68799	-0.0821954	-0.0015175	1	0.000249131	0.739387	-0.122636	0.0912912	1	0.000406408	0.808564	-0.0593176	-0.00460518	1653	1378	1450	1728	2329	1435	2103	2078	900	2268	1594	1080	3184	2920	3273	3544	4646	3183	4470	4289	2142	4513	3431	2571	1753.31	1423.43	1544.05	1627.41
lcl|AOSW02000085.1_cds_RZR69947.1_504	NO	TRUE	TRUE	RZR69947.1	0.0680973	-0.522349	0.959717	-0.00627775	0.282107	-0.324939	-1.28365	1	-0.00366711	0.811029	-0.0928488	-0.488771	1	0.000117352	0.254494	-0.348667	-1.11833	210	209	169	102	96	103	214	106	109	93	87	122	386	483	422	204	192	228	446	219	291	188	178	301	222.604	215.961	179.98	96.0514
lcl|AOSW02000085.1_cds_RZR69948.1_501	NO	TRUE	TRUE	RZR69948.1	0.995211	0.00120723	0.883231	0.015643	0.608922	0.106593	-0.0528243	1	-0.00116507	0.440667	0.265615	-0.00731541	1	-0.000381731	0.735889	0.0853256	-0.121402	2491	1982	4418	2435	3669	3938	2244	2672	4470	2307	2647	4458	4191	3992	8594	4409	6643	7787	4371	5085	7160	4291	5429	7514	2533.65	2094.14	4736.01	2275.45
lcl|AOSW02000925.1_cds_RZR58954.1_11465	NO	FALSE	FALSE	RZR58954.1	NA	0	NA	0	NA	0	#NUM!	NA	0	NA	0	#NUM!	NA	0	NA	0	#NUM!	0	0	0	0	0	0	0	0	0	0	0	0	0	0	0	0	0	0	0	0	0	0	0	0	0	0	0	0
lcl|AOSW02000085.1_cds_RZR69949.1_502	NO	TRUE	TRUE	RZR69949.1	0.995211	0.00212376	0.85654	0.0219284	0.681854	0.080933	-0.237592	1	-0.000597929	0.493684	0.235282	0.0648063	1	-8.56353e-05	0.677994	0.105504	0.0379308	1341	2788	3101	1867	2729	2783	1537	2097	3474	1900	2636	3555	2949	6195	6356	3867	5621	5918	3611	4566	7709	3862	6263	7816	1380.2	2926.69	3317.96	1748.59
lcl|AOSW02000085.1_cds_RZR69950.1_497	NO	TRUE	TRUE	RZR69950.1	0.476446	0.0438355	0.952077	0.00896166	0.671007	0.0831597	0.559778	1	0.00178231	0.968516	0.023617	0.310897	1	0.00018489	0.52921	0.164996	0.507716	463	415	338	700	1113	576	427	992	269	845	681	505	999	1000	916	1434	2356	1483	946	2149	885	1670	1657	1389	485.06	431.5	360.631	657.77
lcl|AOSW02000085.1_cds_RZR69951.1_498	NO	TRUE	TRUE	RZR69951.1	0.995211	-0.000573391	0.851154	-0.0293508	0.738856	-0.0674064	-0.235329	1	0.000681136	0.504557	-0.230653	-0.417492	1	1.91499e-05	0.705394	-0.0928108	-0.356861	489	623	526	570	665	464	466	635	244	452	632	419	954	1309	1089	1201	1303	924	995	1264	501	914	1265	831	509.628	649.584	561.684	535.097
lcl|AOSW02000925.1_cds_RZR58958.1_11507	NO	FALSE	FALSE	RZR58958.1	NA	0.0105406	0.977918	-0.00134637	0.929136	0.0181883	#NUM!	1	0.00152835	1	0	#NUM!	1	-0.00134977	NA	0.00856901	#NUM!	0	0	0	0	1	1	0	0	0	1	0	0	0	0	0	0	2	2	0	0	0	2	0	0	0	0	0	0
lcl|AOSW02000085.1_cds_RZR69952.1_469	NO	TRUE	TRUE	RZR69952.1	0.999142	0.000859613	0.905425	-0.0104181	0.719727	-0.0784144	0.456238	1	0.00264947	0.4703	-0.204483	0.311788	1	0.000450482	0.830016	-0.0520897	0.0100906	2646	1036	828	3387	3484	1005	3121	3126	203	2212	2746	379	5267	2214	1947	7036	7138	2258	6715	6596	550	4415	6040	940	2778.17	1075.93	883.13	3183.95
lcl|AOSW02000085.1_cds_RZR69953.1_459	NO	TRUE	TRUE	RZR69953.1	0.995211	-0.00123882	0.991944	0.00095225	0.969915	0.0111681	0.150031	1	-0.000462107	0.905594	0.0545254	0.215299	1	-0.000176058	0.974681	-0.00898545	-0.0108553	2020	1305	2281	2871	3016	1748	2308	2686	1628	2339	1643	2050	3803	2704	5263	5809	6000	3891	4854	5514	4061	4531	3600	4878	2140.25	1348.79	2429.37	2703.34
lcl|AOSW02000085.1_cds_RZR69954.1_460	NO	TRUE	TRUE	RZR69954.1	0.814402	0.0320882	0.69048	0.0543731	0.887888	0.0322607	-0.0855298	1	0.0026286	0.693193	0.125557	0.192897	1	0.00370725	0.290052	0.351379	1.10327	652	450	429	567	739	459	374	1005	468	594	2929	491	1280	923	914	1160	1466	975	778	2102	1023	1185	6088	1069	685.92	466.854	457.421	533.2
lcl|AOSW02000085.1_cds_RZR69955.1_457	NO	TRUE	TRUE	RZR69955.1	0.969153	-0.00724268	0.982453	0.00244159	0.883578	0.0321423	0.0923482	1	-0.0022147	0.656677	0.158067	0.307187	1	-0.000570008	0.918242	-0.0270397	-0.195003	95	65	124	122	129	100	125	92	119	100	80	81	170	132	279	249	277	211	249	188	286	205	176	185	99.978	67.4216	132.207	114.735
lcl|AOSW02000085.1_cds_RZR69956.1_458	NO	TRUE	TRUE	RZR69956.1	0.99935	-0.000351328	0.977918	-0.00302662	0.846364	-0.0399854	-0.169071	1	0.000507959	0.789346	-0.100304	-0.197272	1	0.000267115	0.936619	-0.0212925	-0.10841	940	284	544	680	730	441	499	754	304	562	823	405	1904	723	1395	1562	1704	1117	1274	1783	821	1233	2061	1103	933.933	304.019	585.359	632.543
lcl|AOSW02000085.1_cds_RZR69957.1_464	NO	TRUE	TRUE	RZR69957.1	0.995211	-0.00197157	0.843483	0.0288903	0.969156	0.0115211	-0.210694	1	-0.000647439	0.639623	0.170249	0.068765	1	0.000214356	0.847273	0.0487694	-0.0419696	638	614	817	770	851	559	658	725	816	727	780	751	1218	1263	1646	1519	1631	1132	1308	1451	1669	1406	1585	1544	678.015	633.602	869.729	725.426
lcl|AOSW02000085.1_cds_RZR69958.1_462	NO	TRUE	TRUE	RZR69958.1	0.995211	0.00277776	0.94608	0.00921571	0.758416	0.0608628	0.346212	1	-0.000182198	0.736245	0.129391	0.354883	1	-0.000153875	0.796218	0.0666464	0.177608	1641	2219	2162	2995	3961	2629	1825	4897	1621	2813	2587	2350	2967	4270	4212	5405	7065	5032	3542	9072	3426	4933	4867	4762	1719.19	2307.22	2306.76	2814.32
lcl|AOSW02000085.1_cds_RZR69959.1_465	NO	TRUE	TRUE	RZR69959.1	0.999924	6.6715e-05	0.941863	0.0115962	0.767864	0.0616281	-0.144595	1	-0.000813438	0.627661	0.171293	-0.115725	1	-0.000334072	0.867964	0.0411349	-0.193252	566	812	863	629	901	908	705	760	637	633	839	790	1221	1826	1967	1334	1923	2080	1646	1656	1505	1288	1867	1826	578.118	855.956	924.5	588.259
lcl|AOSW02000085.1_cds_RZR69960.1_508	NO	TRUE	TRUE	RZR69960.1	0.995211	0.00130082	0.923753	0.0141779	0.801924	0.051773	0.0184843	1	-0.000297927	0.701654	0.143948	0.081587	1	-8.09812e-05	0.803975	0.0643724	0.0420434	1074	1991	1882	1545	2529	2004	1652	2085	1448	1748	1977	1843	2258	4800	4747	3578	5616	4968	3964	4873	4101	3888	4990	4807	1069.97	2128.11	2024.2	1437.95
lcl|AOSW02000085.1_cds_RZR69961.1_507	NO	TRUE	TRUE	RZR69961.1	0.995211	0.00279148	0.857042	0.0234608	0.609715	0.102382	-0.0365728	1	-0.000493198	0.468529	0.254245	-0.0276254	1	-0.00015241	0.62215	0.12454	0.0595928	1596	2206	2969	1932	2941	3049	1988	2531	2273	1986	2880	2971	3185	4851	6589	3982	6056	6644	4270	5363	5083	4087	6374	6763	1584.21	2362.75	3195.22	1796.83
lcl|AOSW02000085.1_cds_RZR69962.1_510	NO	TRUE	TRUE	RZR69962.1	0.92798	-0.0120848	0.932822	0.0101394	0.98083	-0.00749109	-0.600094	1	-0.00162053	0.738803	0.121375	-0.210993	1	-8.10228e-05	0.930593	-0.0232388	-0.486428	1250	3672	3301	1605	2355	2526	2066	2393	2761	1612	1836	3152	2464	8185	7245	3383	4806	5522	4534	5147	5911	3324	4010	6825	1241.35	3931.88	3552.24	1492.85
lcl|AOSW02000085.1_cds_RZR69963.1_509	NO	TRUE	TRUE	RZR69963.1	0.995211	-0.00515875	0.830826	-0.031954	0.606027	-0.109398	0.152068	1	0.000699096	0.35497	-0.322652	0.0351799	1	-7.42399e-05	0.504861	-0.177293	-0.290144	2437	1603	989	2377	3384	1318	2792	2717	379	2303	1684	708	4535	3264	2007	4616	6480	2679	5592	5344	759	4371	3405	1453	2591.2	1653.72	1052.74	2239.61
lcl|AOSW02000085.1_cds_RZR69964.1_528	NO	TRUE	TRUE	RZR69964.1	0.995211	0.000797981	0.837745	-0.0339277	0.931594	-0.023118	0.441043	1	0.000698439	0.593544	-0.184349	0.280681	1	-0.000227138	0.807458	-0.0604681	0.0979947	2774	2448	2191	4281	5593	2546	3901	4728	1206	3935	3134	1761	5186	4967	4578	8558	10913	5230	7964	9574	2611	7620	6516	3777	2962.23	2519.78	2330.63	4036.66
lcl|AOSW02000085.1_cds_RZR69965.1_527	NO	TRUE	TRUE	RZR69965.1	0.995211	0.000407671	0.93825	-0.0146439	0.755798	0.066773	0.245575	1	-0.000720389	0.857235	0.0646573	0.147901	1	-0.000933717	0.994776	-0.00234716	-0.0104352	2613	2234	2598	3341	4751	2784	3041	3735	1952	3170	2750	2322	4930	4541	5176	6549	9050	5593	6121	7383	4061	6019	5611	4831	2794.14	2297.86	2762.96	3151.09
lcl|AOSW02000085.1_cds_RZR69966.1_499	NO	TRUE	TRUE	RZR69966.1	0.581342	0.0270791	0.90425	-0.016482	0.438355	0.172266	0.261963	1	0.000522742	0.893767	0.0597583	-0.273999	1	-0.000872096	0.718109	0.0910631	0.0538473	7477	10143	5429	8270	13140	11727	5646	8029	5948	7343	8884	9778	12969	19058	10951	15317	23243	23158	10952	15723	11170	12954	17781	20352	7819.42	10556.2	5794.12	7768.56
lcl|AOSW02000085.1_cds_RZR69967.1_500	NO	TRUE	TRUE	RZR69967.1	0.995211	0.000798709	0.929137	-0.011791	0.678742	-0.080819	-0.0968408	1	0.00151362	0.46292	-0.25721	-0.160094	1	0.000457005	0.848933	-0.0482323	0.00947742	3523	2449	1972	3183	4301	2145	2987	3609	1079	3627	3686	1522	6672	4963	4853	6069	8078	4849	6096	7171	3084	6910	8044	4273	3650.13	2561.59	2107.74	2984.84
lcl|AOSW02000085.1_cds_RZR69968.1_505	NO	TRUE	TRUE	RZR69968.1	0.999924	-7.66877e-05	0.86585	-0.0223351	0.997305	-0.00339621	0.00366518	1	2.26077e-05	0.828905	-0.0866889	-0.17687	1	-0.000341095	0.835326	-0.0538193	-0.288178	5544	6131	6134	6171	9507	6668	5053	8452	3272	6931	4811	4928	15273	20354	20506	18612	27188	21728	16832	26651	10817	19813	15655	15865	4612.45	7188.97	6910.57	5406.29
lcl|AOSW02000085.1_cds_RZR69969.1_506	NO	TRUE	TRUE	RZR69969.1	0.995211	0.00112754	0.975486	0.00382634	0.614794	-0.100718	-0.216017	1	0.00226987	0.526805	-0.223945	-0.147046	1	0.00122335	0.996382	-0.00209637	0.0925875	1716	2363	1633	2029	2659	1534	2585	2243	745	2815	3022	1181	3517	5300	3887	4294	5450	3524	5717	4833	2049	5749	6793	3012	1773.93	2474.64	1746.03	1901.89
lcl|AOSW02000085.1_cds_RZR69970.1_477	NO	TRUE	TRUE	RZR69970.1	0.995211	-0.00130715	0.869146	0.018307	0.829722	0.0435208	-0.220234	1	-0.000878797	0.56688	0.197411	0.11929	1	-6.88224e-05	0.829628	0.0555194	-0.0740958	939	822	1701	939	1381	1327	895	1333	1412	1030	947	1615	1917	1736	3537	1931	2640	2684	2001	2756	3140	2050	1961	3557	972.603	859.924	1818.17	880.495
lcl|AOSW02000085.1_cds_RZR69971.1_478	NO	TRUE	TRUE	RZR69971.1	0.932386	0.00627361	0.914636	0.0150183	0.758462	0.0612374	-0.169104	1	0.000379894	0.797976	0.100545	-0.225764	1	8.73627e-05	0.669727	0.108473	0.0229063	404	799	794	639	808	727	537	550	613	604	1009	748	911	1925	1841	1418	1786	1694	1305	1299	1470	1303	2380	1758	414.108	840.626	850.106	598.011
lcl|AOSW02000085.1_cds_RZR69972.1_479	NO	TRUE	TRUE	RZR69972.1	0.999924	0.000109793	0.831094	0.0252106	0.665137	-0.0908013	-1.58189	1	0.0016697	0.916131	-0.0435736	-1.04094	1	0.00497351	0.789593	0.0667245	0.00939486	1514	1983	1198	573	595	723	786	554	857	560	4360	909	3232	4860	2794	1258	1348	1682	1925	1321	2139	1207	10292	2165	1491.32	2133.06	1290.9	532.098
lcl|AOSW02000085.1_cds_RZR69973.1_480	NO	TRUE	TRUE	RZR69973.1	0.716131	0.0449836	0.355274	0.123324	0.9469	0.0172154	-1.10187	1	0.0059626	0.647176	0.143601	-0.520335	0.586365	0.0237128	0.133233	0.667282	1.15641	1618	2336	1398	685	1018	1408	834	944	1719	1052	11660	1866	4807	10155	5874	2516	3210	5474	3939	3547	6877	3310	47458	7554	1304.3	2777.92	1597.58	586.993
lcl|AOSW02000085.1_cds_RZR69974.1_481	NO	TRUE	TRUE	RZR69974.1	0.851808	-0.00778464	0.96059	-0.00758719	0.476913	-0.147641	-0.359736	1	7.10514e-07	0.608529	-0.180048	-0.179175	1	0.000491087	0.613428	-0.125519	-0.31208	901	673	645	795	810	509	753	891	412	715	826	486	1693	1338	1414	1576	1587	1047	1537	1790	956	1353	1723	1065	956.526	694.861	686.74	748.841
lcl|AOSW02000085.1_cds_RZR69975.1_482	NO	TRUE	TRUE	RZR69975.1	0.995211	-0.00171307	0.85654	0.0191216	0.938415	0.0189291	-0.531805	1	-0.000546317	0.672083	0.137525	-0.146725	1	0.000222688	0.818809	0.0569359	-0.100194	261	1492	982	562	763	936	665	696	1100	606	1102	1246	716	3817	2458	1367	1878	2346	1740	1795	2715	1483	2788	3098	248.208	1637.1	1064.72	517.95
lcl|AOSW02000085.1_cds_RZR69976.1_483	NO	TRUE	TRUE	RZR69976.1	0.0933468	-0.2815	0.923753	-0.0150747	0.160004	-0.363793	-1.21075	1	-0.00161098	0.583745	-0.192598	-0.875984	1	0.000282615	0.188644	-0.360443	-0.95743	1893	1997	1663	801	1010	976	1265	853	972	684	1362	1175	3568	4016	3278	1649	1981	1972	2611	1760	1847	1363	2786	2365	1902.45	2124.1	1786.13	746.784
lcl|AOSW02000085.1_cds_RZR69977.1_484	NO	TRUE	TRUE	RZR69977.1	0.671975	0.0177359	0.932822	0.0130182	0.714108	0.0720488	0.170099	1	0.00115708	0.915034	0.0498703	-0.0110046	1	0.000198218	0.570592	0.144362	0.294102	5862	4833	6762	6875	10270	6988	6087	7546	3983	6628	12068	5395	11489	10931	16110	14787	21216	16091	13611	16634	10495	13642	27802	13674	6091.67	5047.06	7224.05	6450.57
lcl|AOSW02000087.1_cds_RZR69894.1_530	NO	TRUE	TRUE	RZR69894.1	0.869755	-0.00910069	0.660511	-0.0697242	0.525209	-0.133519	-0.34668	1	2.01645e-06	0.313137	-0.370101	-0.535029	1	-0.000457658	0.238325	-0.333745	-0.703953	1940	1860	1239	1762	1878	1161	1669	1466	585	1109	1470	893	3612	3841	2535	3503	3708	2376	3398	2959	1281	2180	3065	1889	2053.18	1923.56	1319.83	1658.77
lcl|AOSW02000087.1_cds_RZR69895.1_529	NO	TRUE	TRUE	RZR69895.1	0.080877	0.744902	0.964406	-0.0030627	0.00494172	2.96835	3.2983	1	0.00247704	0.450018	0.185607	1.14856	1	-0.0147796	0.185525	0.579566	1.69511	3	29	47	158	458	486	11	29	118	104	36	149	11	92	163	438	1218	1331	33	91	393	258	105	540	2.62508	33.2204	52.0086	141.918
lcl|AOSW02000087.1_cds_RZR69896.1_532	NO	TRUE	TRUE	RZR69896.1	0.664545	0.0190278	0.922748	0.0147876	0.256249	0.257643	0.733986	1	4.51746e-05	0.435489	0.270005	0.527534	1	-0.000553194	0.405082	0.215792	0.453869	5657	7116	6867	13124	16079	10525	10926	12676	6158	10725	7850	10874	10518	13921	14038	25312	30424	21259	21569	24548	13573	20080	15727	22851	5986.11	7359.75	7315.16	12354.7
lcl|AOSW02000087.1_cds_RZR69897.1_531	NO	TRUE	TRUE	RZR69897.1	0.549792	-0.0645771	0.881626	-0.0152294	0.802018	-0.0510067	-1.12162	1	-0.00394955	0.98839	-0.0109435	-0.725639	1	-0.000726272	0.466736	-0.198165	-1.16254	181	494	327	181	190	184	171	176	249	79	153	263	458	1203	789	412	447	463	406	497	597	203	394	641	166.863	551.281	356.864	165.481
lcl|AOSW02000087.1_cds_RZR69898.1_534	NO	TRUE	TRUE	RZR69898.1	0.176269	-0.318186	0.963369	-0.00499632	0.582218	-0.122637	-0.260527	0.962121	-0.00965508	0.975527	0.0178212	0.779719	1	-0.000267122	0.385945	-0.248084	-0.630804	44161	98556	37449	50947	91197	47255	199134	104095	29609	62713	39149	26152	87690	214204	89657	107706	184967	108160	438811	223191	81674	126299	88679	67688	46214.3	102535	39963.3	47863.8
lcl|AOSW02000087.1_cds_RZR69900.1_535	NO	TRUE	TRUE	RZR69900.1	0.995211	-0.00466574	0.944239	-0.00749474	0.934855	-0.0200427	-0.245732	1	-0.000274331	0.921577	-0.0407299	-0.21509	1	-0.000156652	0.840356	-0.0503815	-0.453593	74	254	95	133	155	153	184	129	73	135	87	137	151	557	221	269	319	335	410	292	161	268	194	290	74.1194	270.674	102.089	123.916
lcl|AOSW02000088.1_cds_RZR69890.1_537	NO	TRUE	TRUE	RZR69890.1	0.893351	0.010498	0.861017	0.0206789	0.567846	0.119711	-0.0704218	1	0.000105374	0.563745	0.204832	-0.120951	1	-6.57772e-05	0.533132	0.164387	0.114004	199	373	419	317	415	410	251	272	382	281	467	503	445	844	937	700	924	872	575	630	846	597	1036	1097	202.136	394.395	449.256	296.153
lcl|AOSW02000088.1_cds_RZR69891.1_536	NO	TRUE	TRUE	RZR69891.1	0.868736	-0.0370634	0.736027	-0.0426501	0.605109	-0.136016	-0.900996	1	-0.000250061	0.396699	-0.219812	-1.16208	1	-0.00108497	0.316863	-0.333759	-1.77186	11	16	10	12	11	7	3	18	1	7	3	4	41	64	36	35	36	22	20	49	6	22	17	9	11.6178	16.5647	10.6558	11.2927
lcl|AOSW02000088.1_cds_RZR69892.1_539	NO	TRUE	TRUE	RZR69892.1	0.850084	-0.0356352	0.976153	-0.00263802	0.676046	-0.0965925	0.0141604	1	-0.000921687	0.851584	-0.0579529	0.983395	1	0.00016263	0.682329	-0.0997893	0.178799	23089	10378	5533	11782	25953	11805	67873	11215	4895	35350	7473	5571	43512	21230	13128	23415	50573	26517	139519	22775	12510	67597	16110	13849	24632.6	10687.5	5886.48	11107.7
lcl|AOSW02000088.1_cds_RZR69893.1_538	NO	TRUE	TRUE	RZR69893.1	0.74466	0.0333877	0.85654	0.020264	0.693798	0.0796708	-0.00502838	1	0.00118462	0.763774	0.10565	-0.140653	1	0.000374396	0.475685	0.193483	0.795567	90	231	121	101	156	152	51	112	149	82	259	337	116	363	210	186	269	345	151	167	297	147	453	760	80.5589	261.716	133.005	91.501
lcl|AOSW02000089.1_cds_RZR69889.1_540	NO	TRUE	TRUE	RZR69889.1	0.0802121	-0.457972	0.857042	-0.0221306	0.124375	-0.598634	-1.57402	1	-0.00178617	0.480222	-0.246351	-1.0821	1	0.000133266	0.102559	-0.56207	-1.38467	186	251	107	65	79	71	84	91	88	56	104	82	330	525	207	131	152	147	176	181	172	98	216	165	193.933	261.648	114.251	61.0249
lcl|AOSW02000090.1_cds_RZR69888.1_541	NO	TRUE	TRUE	RZR69888.1	0.995211	-0.00274093	0.934244	0.00862952	0.98272	-0.00727317	0.355043	1	-0.000224657	0.911697	0.0428888	0.781081	1	0.000228253	0.954187	0.0154339	0.196109	108	122	44	117	201	108	238	252	34	124	194	51	178	225	103	214	375	214	483	459	60	237	360	87	112.302	127.36	47.0018	109.79
lcl|AOSW02000091.1_cds_RZR69882.1_547	NO	TRUE	TRUE	RZR69882.1	0.995211	0.00131716	0.92453	-0.0131247	0.883263	-0.0328302	0.544325	1	0.000830697	0.652063	-0.163984	0.479625	1	0.000123666	0.905594	-0.0307644	0.254292	1538	816	900	2202	2699	1095	2169	2510	449	2101	1400	871	2895	1694	2008	4360	5239	2377	4397	4993	1120	4005	2914	2017	1654.12	836.813	956.274	2078.95
lcl|AOSW02000091.1_cds_RZR69883.1_544	NO	TRUE	TRUE	RZR69883.1	0.940849	0.00980791	0.817521	-0.0352951	0.858102	-0.0377669	0.278406	1	0.00436722	0.310208	-0.371037	-0.339328	1	-1.3044e-05	0.814298	-0.0601731	0.0150017	3335	2906	1562	4256	5446	2519	3801	2462	745	4134	3303	1580	5950	5775	3226	7807	9496	5163	7033	4475	1733	7147	6729	3532	3558.25	2992.55	1661.77	4012.48
lcl|AOSW02000091.1_cds_RZR69884.1_543	NO	TRUE	TRUE	RZR69884.1	0.00271767	0.708323	0.80052	-0.0513581	0.0661968	0.568896	0.72649	0.776302	0.00697143	0.879366	-0.0646733	-0.359606	1	-0.00158921	0.409537	0.21465	0.318786	3638	4334	4052	6132	10920	7960	4378	3136	2534	5617	6114	5201	8131	11150	10139	14481	24552	19609	10364	7495	6363	12652	16074	13117	3669.99	4600.13	4349.37	5721.14
lcl|AOSW02000091.1_cds_RZR69885.1_546	NO	TRUE	TRUE	RZR69885.1	0.995211	0.000566789	0.844547	-0.0261766	0.870728	-0.0351587	0.398166	1	0.000628282	0.563745	-0.204275	0.23606	1	-0.000128856	0.769876	-0.0750722	0.0348299	5652	3134	2505	7096	8615	3542	6962	5988	1605	6175	4415	2486	12235	6858	6253	15482	18116	8234	15799	13277	4663	12942	9847	6955	6037.49	3225.34	2664.5	6691.39
lcl|AOSW02000091.1_cds_RZR69886.1_545	NO	TRUE	TRUE	RZR69886.1	0.753477	0.03182	0.870387	0.016695	0.395758	0.245649	0.292469	1	0.000144239	0.470416	0.239763	0.0574234	1	-0.00024577	0.419097	0.225091	0.380223	2632	8928	7429	5871	9630	11857	4669	5182	9399	6228	9300	12270	5129	18638	15550	11897	18923	24761	9434	10695	19635	12095	19461	25816	2629.93	9526.92	7986.46	5467.44
lcl|AOSW02000917.1_cds_RZR59002.1_11437	NO	TRUE	FALSE	RZR59002.1	0.995211	0.00344078	0.944239	-0.00580181	0.923543	0.0265955	-1.01132	1	-0.000290714	1	0.00161166	-0.778326	1	-0.000677192	0.968182	-0.0101312	-0.724752	7	10	3	4	4	9	2	3	6	4	4	6	13	62	20	18	19	20	17	14	25	15	24	27	6.50425	11.1137	3.26807	3.66539
lcl|AOSW02000091.1_cds_RZR69887.1_542	NO	TRUE	TRUE	RZR69887.1	0.995211	0.00374747	0.830826	-0.0312378	0.913532	-0.0257169	0.726148	1	0.00120992	0.467828	-0.24579	0.372604	1	-0.00020468	0.779921	-0.0713758	0.222337	4579	1794	1975	6842	7936	2877	4596	6819	890	5758	3245	1764	8477	3565	4854	13163	14976	6810	9135	13295	2812	10635	7069	4739	4881.46	1848.23	2101.42	6449.55
lcl|AOSW02000094.1_cds_RZR69881.1_548	NO	TRUE	TRUE	RZR69881.1	0.637102	-0.0322755	0.877885	-0.0182453	0.280062	-0.296148	-0.463627	1	-8.7015e-05	0.405295	-0.292144	-0.202898	1	0.00033544	0.354624	-0.257026	-0.572171	4205	3537	2113	3130	4063	1771	4446	3681	1195	2823	3120	1617	7836	7281	4287	6196	7768	3594	9031	7410	2536	5415	6388	3386	4481.95	3644.27	2248.32	2950.37
lcl|AOSW02000095.1_cds_RZR69880.1_549	NO	TRUE	TRUE	RZR69880.1	0.995211	0.000908355	0.842365	-0.0297463	0.886343	-0.0333193	-0.361176	1	0.000714368	0.561474	-0.206654	-0.607692	1	-0.00012575	0.791792	-0.0677411	-0.353901	5744	8192	5853	4935	7592	5903	4929	3677	3963	5653	5328	5676	9637	17794	13659	9721	14712	13636	10450	7258	9830	10646	11498	14014	5946.94	8571.98	6256.62	4627.14
lcl|AOSW02000096.1_cds_RZR69876.1_550	NO	TRUE	TRUE	RZR69876.1	0.959336	0.00714175	0.929424	0.011207	0.979413	0.00795318	0.227885	1	0.00109495	0.983061	-0.0150503	0.187907	1	0.000470816	0.746766	0.0813206	0.358653	4832	2537	3638	5641	6758	3498	4355	6668	2143	4710	8129	3111	8558	4953	7215	10595	12427	6827	8842	12585	4816	8520	16452	6511	5134.27	2618.2	3872.89	5314.31
lcl|AOSW02000096.1_cds_RZR69877.1_551	NO	TRUE	TRUE	RZR69877.1	0.908253	-0.0177501	0.809217	-0.036563	0.348612	-0.290506	0.21004	1	0.000586366	0.24977	-0.436811	0.150722	1	2.56044e-05	0.27225	-0.349959	-0.374097	2154	1314	798	2648	3014	720	2233	2934	310	2265	1226	341	4104	2654	1632	5154	5776	1452	4504	5859	621	4207	2462	709	2295.16	1354.07	849.147	2495.9
lcl|AOSW02000096.1_cds_RZR69878.1_552	NO	TRUE	TRUE	RZR69878.1	0.995211	-0.000909057	0.860558	0.0205312	0.67542	0.0819784	-0.291063	1	-0.00142982	0.419492	0.284468	-0.138751	1	-0.000311248	0.786617	0.0702012	-0.110746	7886	11614	15374	8986	12628	12510	10121	8726	14538	7042	13607	15168	15801	27342	36995	19859	27082	29452	22752	19668	30024	14923	32671	36685	7892.52	12381.9	16523.3	8370.96
lcl|AOSW02000096.1_cds_RZR69879.1_553	NO	TRUE	TRUE	RZR69879.1	0.442599	0.0797936	0.950056	-0.0077568	0.572825	0.122442	-0.158254	1	0.00173439	0.995823	-0.00665645	-0.62765	1	-0.000279244	0.644245	0.116896	0.157716	975	835	981	996	1250	884	488	513	656	430	2456	876	1700	1616	2056	1835	2184	1752	1045	946	1505	756	4672	1842	962.982	896.837	1056.61	925.399
lcl|AOSW02000097.1_cds_RZR69875.1_554	NO	TRUE	TRUE	RZR69875.1	0.988653	-0.00642075	0.48355	0.0942717	0.812469	-0.0482898	-0.488595	1	-9.52893e-05	0.598807	0.173496	0.127218	1	0.00429306	0.627958	0.122201	0.393727	33	31	50	18	29	30	52	47	25	25	89	50	77	75	134	56	84	99	146	110	76	65	269	114	32.2146	33.516	53.959	16.6845
lcl|AOSW02000098.1_cds_RZR69848.1_573	NO	TRUE	TRUE	RZR69848.1	0.405465	0.117403	0.984479	0.00172521	0.171203	0.602549	1.38121	1	0.000501069	0.551657	0.197735	0.630099	1	-0.000973051	0.408698	0.234513	0.833647	801	1528	1690	3961	5670	3533	1178	3616	1770	3256	1765	2805	1658	3180	3800	8092	11254	7551	2509	7526	4097	6544	3835	6396	802.603	1627.96	1815.99	3690.75
lcl|AOSW02000098.1_cds_RZR69849.1_572	NO	TRUE	TRUE	RZR69849.1	0.709434	-0.0292177	0.958356	-0.00636545	0.348044	-0.254645	0.509346	1	-6.93099e-05	0.530793	-0.218727	1.05069	1	0.000532563	0.506943	-0.17518	0.30074	1001	620	461	2001	1469	418	1999	2800	267	1870	605	401	2064	1379	1237	4179	3026	1030	4645	5930	727	3839	1366	1168	1068.53	638.302	490.407	1886.67
lcl|AOSW02000098.1_cds_RZR69850.1_575	NO	TRUE	TRUE	RZR69850.1	0.995211	0.00526123	0.927712	-0.00892483	0.959963	0.0138852	-0.101654	1	0.000378033	0.908288	-0.0418832	-0.00750328	1	-0.000291058	0.971476	-0.00966077	-0.161334	16	38	14	31	28	42	38	33	8	43	21	16	32	67	40	54	43	54	69	67	18	67	40	31	15.7338	40.9143	15.0898	28.7775
lcl|AOSW02000098.1_cds_RZR69851.1_574	NO	TRUE	TRUE	RZR69851.1	0.995211	0.00801073	0.891474	0.0109816	0.745077	0.074285	0.637882	1	-0.000647174	0.631827	0.123817	0.759453	1	-0.000127648	0.742749	0.0780666	0.255362	13	10	8	12	13	16	11	12	14	9	2	29	22	40	27	60	42	57	38	41	69	30	4	78	11.1075	11.5848	8.92079	10.6654
lcl|AOSW02000098.1_cds_RZR69852.1_568	NO	TRUE	TRUE	RZR69852.1	0.855779	0.046976	0.0709766	0.848531	0.424475	0.286337	0.972058	1	0.000190864	0.135343	0.646991	3.11624	1	0.00531571	0.0287276	1.63494	3.38421	28	93	552	885	377	310	230	1590	3162	1020	1156	5148	53	199	1325	1912	788	737	534	3525	8215	2124	2713	12536	28.0668	99.0624	593.116	824.682
lcl|AOSW02000098.1_cds_RZR69853.1_571	NO	TRUE	TRUE	RZR69853.1	0.995211	0.00179868	0.736027	0.0443804	0.620189	0.118006	0.165747	1	-0.00207629	0.277221	0.376739	1.25116	1	0.000275813	0.466728	0.202912	0.771081	114	61	366	226	234	296	236	374	576	227	146	598	260	169	990	546	561	702	681	939	1618	553	410	1632	102.394	68.9956	401.947	204.982
lcl|AOSW02000098.1_cds_RZR69854.1_570	NO	TRUE	TRUE	RZR69854.1	0.775189	0.0123501	0.831094	0.0323977	0.650634	0.089073	0.054042	1	0.000636352	0.646092	0.167012	0.00659213	1	0.000311076	0.445527	0.200955	0.262052	452	432	455	469	686	546	390	502	462	574	492	727	839	882	973	920	1301	1131	792	993	1012	1098	996	1527	470.687	450.629	485.93	440.216
lcl|AOSW02000098.1_cds_RZR69855.1_555	NO	TRUE	TRUE	RZR69855.1	0.0126689	1.28476	0.976153	0.00287929	0.116873	0.925681	1.6842	0.892675	0.0175566	0.797753	0.0821881	0.00799444	1	-0.000319403	0.132453	0.704206	1.48564	505	3568	1231	6064	7430	7505	1351	1895	2306	6466	4032	6455	1220	9561	3184	15068	18044	19386	3554	4763	5810	15663	10406	16851	485.83	3889.74	1331.88	5603.43
lcl|AOSW02000098.1_cds_RZR69856.1_557	NO	TRUE	TRUE	RZR69856.1	0.00392994	1.42936	0.944239	-0.00699924	0.131885	0.847522	1.9985	0.572841	0.0455787	0.996446	0.00523203	0.0548477	1	-0.000440041	0.185547	0.543423	1.61165	1347	7447	2794	17789	21405	16622	3861	5315	3425	19973	6198	12421	2364	14533	5756	34308	39670	33121	7682	10393	6741	36668	12594	25152	1385.61	7819.82	2989.74	16659.1
lcl|AOSW02000098.1_cds_RZR69857.1_580	NO	TRUE	TRUE	RZR69857.1	0.0103719	-1.19223	0.474283	-0.0945333	0.0371824	-1.37303	-0.524383	1	-0.00663554	0.229585	-0.46546	0.271103	1	-0.000866034	0.00123261	-2.10397	-1.25151	102	131	46	88	133	36	177	228	15	103	15	14	218	295	166	203	267	117	401	479	65	215	37	54	106.619	136.373	49.0975	82.6568
lcl|AOSW02000098.1_cds_RZR69860.1_581	NO	TRUE	TRUE	RZR69860.1	0.705078	-0.0677971	0.918536	-0.00874023	0.61256	-0.132644	0.630261	1	-0.00153097	0.746263	-0.0831972	1.13129	1	-3.35409e-05	0.55589	-0.152262	0.157382	3	5	7	12	11	3	23	16	1	11	1	3	5	12	11	24	21	6	38	29	0	22	3	6	3.16646	5.17824	7.45985	11.2914
lcl|AOSW02000098.1_cds_RZR69861.1_566	NO	TRUE	TRUE	RZR69861.1	0.995211	-0.00832661	0.839342	0.018842	0.897093	-0.033128	-0.770732	1	-0.000159438	0.85269	0.0535365	-0.33969	1	0.001429	0.869103	0.0381316	-0.125201	23	26	3	4	7	21	18	13	10	16	16	21	40	35	4	9	11	34	40	20	10	23	32	31	20.7287	29.3552	3.29189	3.63197
lcl|AOSW02000098.1_cds_RZR69862.1_567	NO	TRUE	TRUE	RZR69862.1	0.871527	0.0420042	0.020954	1.7591	0.254864	0.514906	0.876412	1	-0.000679606	0.0390655	1.613	3.31099	1	0.00444803	0.00780532	2.36305	3.38375	77	103	494	739	263	406	255	1409	4423	741	1138	5673	163	223	1172	1627	610	927	635	3156	9974	1676	2684	13008	71.3636	114.63	538.44	676.681
lcl|AOSW02000098.1_cds_RZR69863.1_569	NO	TRUE	TRUE	RZR69863.1	0.864072	0.0422882	0.0492039	1.05615	0.378998	0.330447	0.448047	1	-6.37584e-05	0.101789	0.862004	2.81718	1	0.00463607	0.0193761	1.82636	3.03674	51	184	737	771	373	425	401	1114	4274	851	1540	6116	136	513	1918	1851	867	1165	1037	2741	12048	1956	4140	16446	47.6218	203.942	802.019	707.418
lcl|AOSW02000098.1_cds_RZR69865.1_576	NO	TRUE	TRUE	RZR69865.1	0.0713209	0.79762	0.924919	0.00871351	0.0029864	2.38298	3.26376	1	0.00137993	0.285961	0.37156	1.74439	1	-0.00236996	0.0424449	1.239	2.20019	189	530	802	6729	6378	4013	1069	2900	1386	3621	972	2923	378	1057	1501	13154	12129	7842	2163	5730	2559	6872	1927	5448	196.928	552.684	856.439	6316.7
lcl|AOSW02000098.1_cds_RZR69867.1_559	NO	TRUE	TRUE	RZR69867.1	0.995211	0.0022759	0.992931	-0.000707596	0.93032	0.0212172	-0.280328	1	0.000130788	0.985603	0.0134801	-0.340232	1	-7.38086e-05	0.937105	0.0213556	-0.220401	369	759	724	512	668	646	374	481	545	550	491	720	789	1870	1810	1168	1471	1649	941	1107	1479	1264	1221	1766	370.299	807.968	777.787	477.21
lcl|AOSW02000098.1_cds_RZR69868.1_560	NO	TRUE	TRUE	RZR69868.1	0.975253	-0.012369	0.830826	0.0249772	1	-0.000979555	-0.389257	1	-0.00154082	0.580131	0.162089	0.553946	1	0.000434075	0.861295	0.0420588	0.0603914	239	245	665	274	369	353	436	340	706	441	140	607	394	445	1441	530	692	780	883	680	1628	835	319	1370	236.892	262.621	715.838	254.758
lcl|AOSW02000098.1_cds_RZR69869.1_561	NO	TRUE	TRUE	RZR69869.1	0.855779	-0.0286693	0.952452	-0.00598892	0.690512	-0.0869656	-0.43306	1	-0.000777852	0.824192	-0.0726563	0.0314338	1	2.64468e-05	0.652178	-0.111461	-0.416845	241	270	141	103	224	220	441	138	98	329	122	74	471	606	360	223	508	547	1078	325	209	676	318	200	239.989	288.664	151.664	95.8548
lcl|AOSW02000098.1_cds_RZR69870.1_562	NO	TRUE	TRUE	RZR69870.1	0.186195	0.336728	0.96059	-0.00502924	0.439517	0.233025	0.444922	1	0.00440323	0.988638	0.0100348	-0.644017	1	-0.000319543	0.4826	0.191537	0.548527	609	109	318	471	664	563	259	116	264	305	918	507	1300	276	745	1044	1538	1301	617	296	618	705	2165	1240	587.759	118.613	343.857	435.521
lcl|AOSW02000098.1_cds_RZR69871.1_563	NO	TRUE	TRUE	RZR69871.1	0.196883	-0.367027	0.852482	0.017919	0.623292	-0.116813	-1.32351	0.876634	-0.0215027	0.635043	0.135631	0.272453	1	0.000322593	0.682329	-0.100155	-0.845842	653	1057	838	225	404	533	1916	328	580	284	314	751	993	2273	1584	408	755	1087	4206	597	1316	592	644	1758	536.315	1246.46	949.483	195.529
lcl|AOSW02000098.1_cds_RZR69872.1_564	NO	TRUE	TRUE	RZR69872.1	NA	-0.0111686	NA	0.0730325	NA	-0.0405993	-1.01692	NA	-0.000221213	NA	0.112155	1.34971	NA	0.0149712	NA	0.125327	1.36745	41	26	338	130	49	63	241	275	573	553	1	609	137	85	901	318	126	173	634	715	1357	1327	5	1613	38.2379	28.837	367.918	119.241
lcl|AOSW02000098.1_cds_RZR69873.1_565	NO	TRUE	TRUE	RZR69873.1	0.995211	0.00575319	0.0947934	0.642577	0.855627	-0.0462644	-0.482726	1	0.00226841	0.474274	0.164471	2.01057	0.299818	0.209001	0.241129	0.444557	2.56281	45	39	105	93	36	34	259	246	197	564	5	605	93	82	240	190	74	76	572	542	580	1101	13	1433	46.1825	41.0043	112.398	87.0547
lcl|AOSW02000098.1_cds_RZR69874.1_556	NO	TRUE	TRUE	RZR69874.1	0.000331959	1.46219	0.960057	-0.00555627	0.0409947	1.26197	2.1648	0.314487	0.106634	0.955188	0.0282964	0.41859	1	-0.000374529	0.0618111	0.88648	1.80266	1653	5020	2433	18139	20807	11317	3760	5594	2990	19360	5735	9111	3170	10476	5537	37147	41238	25011	7968	11578	7548	37850	12529	21695	1752.61	5186.58	2590.98	17081.8
lcl|AOSW02000099.1_cds_RZR69823.1_588	NO	TRUE	TRUE	RZR69823.1	0.999924	-0.000161768	0.96059	-0.00674432	0.833725	-0.0437515	-0.205054	1	0.000564105	0.733643	-0.131143	-0.268424	1	0.000229667	0.905594	-0.0307215	-0.165551	650	969	626	673	944	732	843	773	344	755	993	517	1180	1995	1307	1337	1822	1509	1733	1562	761	1461	2061	1089	657.18	1027.22	671.702	628.179
lcl|AOSW02000099.1_cds_RZR69824.1_585	NO	TRUE	TRUE	RZR69824.1	0.952512	0.00624275	0.818338	0.038365	0.658236	0.0864169	-0.121867	1	2.65404e-05	0.483987	0.245721	-0.0484831	1	0.000265415	0.469526	0.19186	0.226183	338	753	619	502	583	721	475	522	623	480	1010	777	755	1667	1457	1149	1320	1669	1098	1166	1513	1003	2403	1832	325.434	820.524	669.629	463.951
lcl|AOSW02000099.1_cds_RZR69825.1_591	NO	TRUE	TRUE	RZR69825.1	0.766713	-0.0509007	0.974574	-0.00278934	0.231318	-0.567022	-1.28734	1	0.000743405	0.407238	-0.238973	-0.91991	1	0.00205559	0.528758	-0.168047	-0.342257	40	77	39	17	29	14	54	15	8	23	47	17	74	148	92	39	56	58	115	33	30	77	111	95	38.6049	83.7909	42.1711	15.7194
lcl|AOSW02000099.1_cds_RZR69827.1_589	NO	TRUE	TRUE	RZR69827.1	0.995211	0.00382036	0.844433	-0.0258651	0.74059	0.0640854	0.506539	1	-0.000133174	0.979772	-0.0169661	0.182843	1	-0.00102171	0.929612	-0.0239308	0.0046233	2293	1061	2401	3173	4532	2726	1999	3472	1342	2766	1653	1823	4526	2312	5867	6585	9055	6190	4250	7202	4024	5443	3661	5041	2412.64	1100.65	2560	2983.93
lcl|AOSW02000099.1_cds_RZR69828.1_590	NO	TRUE	TRUE	RZR69828.1	0.995211	-0.00233933	0.857042	-0.0223061	0.693798	-0.0763373	0.284579	1	0.000512969	0.507363	-0.232136	0.219853	1	4.69474e-05	0.673971	-0.107446	-0.0599153	4435	1968	2682	5515	6211	2281	4538	5718	1258	4497	3621	1717	8456	4112	6084	11037	12195	5060	9320	11560	3622	8769	7646	4100	4757.31	2020.96	2850.88	5204.4
lcl|AOSW02000099.1_cds_RZR69829.1_593	NO	TRUE	TRUE	RZR69829.1	0.998204	-0.000323994	0.976247	-0.00380245	0.601439	-0.105342	-0.0206529	1	0.00135835	0.50924	-0.233674	-0.00862061	1	0.000769044	0.874467	-0.0402526	0.0792657	932	512	501	914	1005	468	780	970	309	1007	827	444	1872	1082	1218	1890	2096	1103	1717	2073	838	2030	1867	1169	966.045	535.414	535.451	857.167
lcl|AOSW02000099.1_cds_RZR69830.1_594	NO	TRUE	TRUE	RZR69830.1	0.995211	-0.000954545	0.846434	-0.0250798	0.701463	-0.0743861	0.268388	1	0.00078783	0.450539	-0.264845	0.105437	1	5.02925e-05	0.683252	-0.104101	-0.00194718	2143	920	1228	2360	2910	1178	1951	2521	587	2320	1547	878	3990	1879	2666	4633	5581	2598	3977	5021	1425	4432	3278	2004	2311.97	941.951	1304.14	2229.34
lcl|AOSW02000099.1_cds_RZR69831.1_604	NO	TRUE	TRUE	RZR69831.1	0.995211	0.000790103	0.870683	-0.0179535	0.734863	-0.0654091	-0.246886	1	0.00126285	0.474015	-0.245912	-0.560932	1	0.000204422	0.801385	-0.0647682	-0.318732	269	243	208	275	307	167	213	231	81	199	350	110	668	544	590	644	755	457	538	566	245	514	894	296	242.028	274.595	228.335	249.567
lcl|AOSW02000099.1_cds_RZR69832.1_602	NO	TRUE	TRUE	RZR69832.1	0.988653	-0.0097257	0.830826	-0.0247834	0.473699	-0.201926	-0.0250386	1	0.00147395	0.290912	-0.372941	-0.159608	1	0.000194723	0.472949	-0.196862	-0.499404	1012	519	245	941	1078	310	905	932	84	757	584	166	2178	1169	588	1995	2246	705	1994	2009	179	1545	1298	410	1050.83	542.215	261.773	882.78
lcl|AOSW02000099.1_cds_RZR69833.1_586	NO	TRUE	TRUE	RZR69833.1	0.995211	-0.00121765	0.830826	-0.0390083	0.715671	-0.0718088	0.0773156	1	0.000532058	0.437956	-0.273133	-0.0554611	1	-0.000163135	0.591512	-0.136185	-0.145111	2823	1541	1799	2792	3568	1699	2393	2777	943	2468	2127	1337	4966	3110	4275	5324	6772	3915	4839	5481	2710	4597	4612	3559	2982.92	1595	1916.85	2627.66
lcl|AOSW02000099.1_cds_RZR69834.1_582	NO	TRUE	TRUE	RZR69834.1	0.687228	0.0271683	0.85654	0.0235536	0.0854206	0.600458	0.482286	1	-0.000281583	0.25914	0.42699	0.333439	1	-0.000651443	0.224167	0.347233	0.458091	236	177	303	347	439	378	233	269	355	241	460	378	456	381	695	748	917	867	528	611	807	516	1046	862	238.969	187.478	325.042	323.985
lcl|AOSW02000099.1_cds_RZR69835.1_584	NO	TRUE	TRUE	RZR69835.1	0.954059	-0.00355823	0.98132	-0.00339467	0.76183	-0.062861	-0.624974	1	-0.000257945	0.880333	-0.0641855	-0.567337	1	0.000164141	0.794419	-0.0656665	-0.305373	769	1077	713	511	635	642	525	501	569	442	932	685	1182	2152	1554	1044	1262	1423	1118	968	1275	946	2052	1587	753.076	1162.32	769.042	473.965
lcl|AOSW02000099.1_cds_RZR69836.1_583	NO	TRUE	TRUE	RZR69836.1	0.995211	-0.00338339	0.789196	-0.0446128	0.625903	-0.0999267	0.151768	1	0.000819419	0.314777	-0.361959	-0.225976	1	-0.000218216	0.459653	-0.200535	-0.424659	1112	896	404	1212	1454	568	954	1087	204	908	810	299	2168	1864	867	2542	3011	1283	2058	2316	465	1797	1755	695	1159.81	933.843	431.354	1137.95
lcl|AOSW02000099.1_cds_RZR69837.1_600	NO	TRUE	TRUE	RZR69837.1	0.995211	-0.00080108	0.977918	-0.00404462	0.803166	-0.051775	0.059283	1	0.00043167	0.767615	-0.114761	0.111766	1	0.000293406	0.898507	-0.0329346	0.0205594	1169	904	997	1319	1572	937	1391	1571	512	1246	1475	697	2112	1851	2135	2631	3088	1998	2870	3195	1222	2363	3037	1730	1241.3	933.264	1061.49	1242.46
lcl|AOSW02000099.1_cds_RZR69838.1_599	NO	TRUE	TRUE	RZR69838.1	0.995211	-0.00150305	0.964406	-0.00612704	0.870728	-0.0359104	0.0418122	1	7.00576e-05	0.857235	-0.0750834	0.0926232	1	8.05748e-05	0.870502	-0.0413676	-0.0744781	2687	1431	1694	2521	3267	1755	2706	2760	1173	2481	2549	1308	4873	3160	4029	4984	6435	3837	5511	5485	3039	4705	5254	3236	2869.25	1472.98	1801.96	2377.1
lcl|AOSW02000099.1_cds_RZR69840.1_595	NO	TRUE	TRUE	RZR69840.1	0.970533	-0.00684839	0.919361	-0.012397	0.722092	-0.0686537	0.0653028	1	-7.98337e-05	0.724881	-0.128664	0.104499	1	3.10413e-05	0.696988	-0.0981624	-0.169595	2059	710	908	1961	2019	872	1776	1739	745	1791	942	940	3859	1403	1991	3761	3825	1877	3551	3412	1716	3302	1929	2081	2233.03	724.979	963.501	1854.14
lcl|AOSW02000099.1_cds_RZR69841.1_598	NO	TRUE	TRUE	RZR69841.1	0.96805	0.0106273	0.984479	-0.00168007	0.94129	0.0182265	1.42664	1	0.000989121	0.925443	-0.0390369	1.40404	1	8.80414e-05	0.874541	0.03848	1.46016	1723	1066	2107	7010	8430	2591	2881	11612	1056	12568	1458	1604	3234	2134	5648	13902	15645	6482	5988	23702	3607	23467	3244	5053	1823.14	1102.54	2244.53	6599.05
lcl|AOSW02000099.1_cds_RZR69842.1_597	NO	TRUE	TRUE	RZR69842.1	0.993494	-0.00176131	0.831094	-0.0363652	0.767864	-0.0620932	0.364523	1	0.000111709	0.574282	-0.192581	0.361531	1	-0.000253638	0.61317	-0.123926	0.0294688	1094	845	792	1653	1886	864	1489	1894	447	1455	915	682	2102	1760	1826	3315	3777	1913	3053	3835	1276	2845	1981	1703	1165.26	870.939	842.813	1557.95
lcl|AOSW02000099.1_cds_RZR69843.1_603	NO	TRUE	TRUE	RZR69843.1	0.999142	-0.0010751	0.855713	-0.0160333	0.546412	-0.169689	0.832989	1	0.00674765	0.280729	-0.36092	0.54698	1	0.000697149	0.667555	-0.104669	0.2201	4349	1848	849	7944	7422	1122	4008	8317	165	5931	3249	391	7979	3808	2033	15155	13917	2563	8187	16028	431	10973	6709	906	4625.19	1906.25	903.688	7485.14
lcl|AOSW02000099.1_cds_RZR69844.1_601	NO	TRUE	TRUE	RZR69844.1	0.995211	-0.00109323	0.881277	-0.0164832	0.693798	-0.0771637	0.449167	1	0.000986362	0.475211	-0.243554	0.44351	1	0.000196941	0.746966	-0.0808697	0.135254	1664	973	902	2322	2641	993	2354	2544	354	2172	1592	592	3124	2019	2086	4750	5300	2241	5000	5344	963	4251	3438	1401	1769.87	1003.61	960.086	2187.92
lcl|AOSW02000099.1_cds_RZR69845.1_587	NO	TRUE	TRUE	RZR69845.1	0.972226	-0.013714	0.831094	-0.0221476	0.450281	-0.231641	0.555372	1	0.00124164	0.310208	-0.340098	0.471111	1	0.000256177	0.461575	-0.205156	-0.0376725	5246	1454	1286	7112	6713	1179	4738	7821	465	5585	2610	550	9251	2718	2776	13145	12200	2512	8863	14535	1196	9960	4994	1485	5650.43	1489.95	1366.09	6716.34
lcl|AOSW02000099.1_cds_RZR69846.1_605	NO	TRUE	TRUE	RZR69846.1	0.800424	0.0200273	0.984479	-0.00206839	0.634832	0.0951762	0.791233	1	0.000590273	0.908348	0.0513145	0.417414	1	-0.000267416	0.718733	0.0911196	0.471898	4851	1866	5248	8526	11388	5929	5417	8381	3157	7674	7228	3840	9489	3898	11597	17147	22729	12894	11489	17198	7722	15120	15374	8920	5164.78	1923.71	5585.07	8035.11
lcl|AOSW02000099.1_cds_RZR69847.1_606	NO	TRUE	TRUE	RZR69847.1	0.978926	0.00461953	0.993155	-0.00066631	0.657945	0.0866294	0.206539	1	-0.0002483	0.75264	0.121297	0.163769	1	-0.000458782	0.833388	0.0547157	-0.00321272	257	205	130	229	420	290	295	311	124	197	299	216	386	373	231	372	593	436	462	499	257	316	507	334	266.5	214.326	138.93	214.778
lcl|AOSW02000100.1_cds_RZR69762.1_629	NO	TRUE	TRUE	RZR69762.1	0.995211	0.000581933	0.857042	0.0204962	0.633836	0.094175	-0.0983665	1	-0.00113018	0.419492	0.28246	0.17735	1	-0.000270132	0.721496	0.0909163	0.0218029	5305	5227	10479	6313	9368	8423	6659	7046	8918	5316	7707	10256	11296	12565	26922	14201	20227	20967	16379	15957	24504	11278	19492	27082	5068.56	5720.46	11352.1	5824.57
lcl|AOSW02000100.1_cds_RZR69764.1_612	NO	TRUE	TRUE	RZR69764.1	0.928611	-0.00658166	0.973159	0.00458512	0.70359	-0.0743054	-0.754231	1	-0.000269258	0.918392	-0.0483896	-0.506271	1	0.000326252	0.821259	-0.0583114	-0.44437	472	824	525	289	488	468	408	385	416	371	457	607	776	1559	1098	537	918	955	792	733	935	669	922	1260	505.482	846.887	558.202	272.645
lcl|AOSW02000100.1_cds_RZR69765.1_613	NO	TRUE	TRUE	RZR69765.1	0.988653	0.00552785	0.5498	-0.0832267	0.715396	0.0714407	0.532319	1	-0.000214147	0.747449	-0.116649	-0.0477219	0.968884	-0.00584423	0.67191	-0.106677	-0.316064	29	35	28	38	67	46	29	18	20	30	24	15	57	78	71	92	173	101	98	59	54	69	61	57	30.0803	36.5868	29.9221	35.6418
lcl|AOSW02000100.1_cds_RZR69766.1_614	NO	TRUE	TRUE	RZR69766.1	0.999924	-0.00033236	0.142897	-0.275399	0.991615	0.00484998	0.785757	1	-0.000133561	0.387039	-0.286189	0.0227134	0.893649	-0.00952855	0.308238	-0.317398	-0.580842	376	237	114	450	741	355	400	324	52	322	86	119	712	439	218	901	1426	672	837	686	103	654	180	181	376.46	252.613	122.514	419.233
lcl|AOSW02000100.1_cds_RZR69767.1_615	NO	TRUE	TRUE	RZR69767.1	0.919967	-0.015227	0.837745	-0.0237447	0.358977	-0.274119	-0.824722	1	0.000572912	0.32338	-0.35249	-0.881177	1	0.000291218	0.409537	-0.232917	-0.802684	685	401	258	336	410	187	358	287	131	265	447	152	1357	869	568	716	836	421	781	602	307	589	958	365	715.66	417.559	275.395	315.569
lcl|AOSW02000100.1_cds_RZR69768.1_616	NO	TRUE	TRUE	RZR69768.1	0.381336	-0.0924232	0.837745	-0.0268756	0.194483	-0.426704	-0.577072	1	-0.000446991	0.34908	-0.338536	-0.199066	1	0.000117778	0.169756	-0.43737	-0.72871	10261	7188	5538	6407	8143	4724	11367	8811	2177	7266	4956	3421	20761	15104	12350	13169	16336	10333	24163	18456	5053	14353	10710	8063	10697.5	7493.37	5913.38	6015.06
lcl|AOSW02000100.1_cds_RZR69769.1_618	NO	TRUE	TRUE	RZR69769.1	0.995211	0.000901608	0.831094	0.0252517	0.838712	0.0428286	-0.491039	1	-0.000558452	0.546854	0.189804	-0.138279	1	0.00023623	0.695413	0.0968893	-0.0340761	118	462	380	161	284	378	218	206	453	196	386	544	314	1411	1096	415	706	1165	622	545	1291	418	1185	1521	96.1505	546.843	432.077	139.107
lcl|AOSW02000100.1_cds_RZR69770.1_619	NO	TRUE	TRUE	RZR69770.1	0.995211	0.00168283	0.829737	0.0412735	0.469733	0.14994	0.223224	1	-0.00116269	0.271478	0.392431	0.380875	1	-0.000176345	0.45878	0.184656	0.246874	684	955	1039	1010	1621	1157	1159	1410	976	997	1350	1140	1270	1993	2279	2078	3213	2448	2457	2915	2187	2021	2929	2517	721.103	989.66	1107.46	950.157
lcl|AOSW02000100.1_cds_RZR69771.1_658	NO	TRUE	TRUE	RZR69771.1	0.712806	0.0398804	0.597866	0.0728039	0.980805	0.00757337	-0.51686	1	0.00672949	0.823601	0.0804896	-0.503961	0.772595	0.0115489	0.215215	0.442531	0.804954	27	36	38	21	20	43	24	26	30	57	120	35	55	78	84	41	46	86	48	50	58	111	251	82	27.532	37.9837	40.7188	19.6335
lcl|AOSW02000100.1_cds_RZR69772.1_654	NO	TRUE	TRUE	RZR69772.1	0.995211	-0.000634205	0.851264	-0.0329919	0.847967	-0.0444718	-0.165188	1	0.000268373	0.647176	-0.152242	-0.212723	1	-0.000224611	0.725603	-0.0822416	-0.245604	916	962	1066	1000	1291	956	974	1138	516	916	1094	769	1821	2213	2600	2126	2728	2215	2270	2549	1349	1902	2594	1893	938.721	1012.23	1141.36	935.818
lcl|AOSW02000100.1_cds_RZR69773.1_632	NO	TRUE	TRUE	RZR69773.1	0.302996	0.0807107	0.940203	0.0114879	0.268806	0.257992	0.515267	1	0.000842211	0.590185	0.190758	0.134339	1	-0.000351717	0.339528	0.25397	0.381267	788	907	1233	1540	2158	1602	1278	1497	737	1230	1787	1397	2087	2525	3376	3932	5431	4276	3394	3836	2156	3112	4895	3879	774.891	976.56	1328.98	1429.59
lcl|AOSW02000100.1_cds_RZR69774.1_633	NO	TRUE	TRUE	RZR69774.1	0.906086	-0.00400229	0.988035	-0.00193503	0.997845	-0.00355266	-0.295365	1	-0.00162779	0.818724	0.0852154	-0.207945	1	-0.000484579	0.810189	-0.0577381	-0.371461	569	708	645	505	695	658	564	631	510	506	566	601	1044	1318	1160	929	1263	1228	1111	1168	940	910	1073	1112	607.354	728.92	686.15	476.142
lcl|AOSW02000100.1_cds_RZR69775.1_630	NO	TRUE	TRUE	RZR69775.1	0.999142	-0.000113157	0.923753	-0.0176365	0.924093	0.0261184	-0.0543722	1	-0.000442582	0.993405	0.00768146	-0.15014	1	-0.000585485	0.910197	-0.0275106	-0.178368	872	1141	1172	1067	1420	1122	936	1150	801	1018	1116	936	1670	2189	2294	2046	2722	2307	1920	2207	1707	1856	2179	2121	919.88	1182.02	1249.1	1003.89
lcl|AOSW02000100.1_cds_RZR69776.1_631	NO	TRUE	TRUE	RZR69776.1	0.766713	-0.0399925	0.816993	-0.0305952	0.345803	-0.324419	-0.423312	1	0.000217682	0.300894	-0.365727	-0.248597	1	-1.26723e-05	0.254494	-0.39736	-0.90845	683	310	223	435	500	197	431	667	57	350	306	86	1278	666	498	884	1036	389	905	1387	144	671	635	216	722.735	320.619	237.554	409.502
lcl|AOSW02000100.1_cds_RZR69777.1_636	NO	TRUE	TRUE	RZR69777.1	0.939721	0.0231479	0.988035	0.000978608	0.560187	0.158061	1.12728	1	-0.000212369	0.695269	0.109136	0.592521	1	-0.000932027	0.737764	0.0800831	0.506919	990	895	1489	2226	3627	3052	963	2424	1758	2630	171	2314	2225	2451	4307	5819	8696	8586	2698	6368	4930	6140	500	6807	930.83	988.184	1618.05	2046
lcl|AOSW02000100.1_cds_RZR69778.1_637	NO	TRUE	TRUE	RZR69778.1	0.995211	0.00532967	0.886009	0.0118992	0.715708	0.0812819	-0.28095	1	-0.000786361	0.589766	0.147099	-0.0129095	1	-0.000204676	0.742362	0.0791303	-0.174308	37	82	132	52	64	119	19	56	181	53	36	170	81	303	485	156	239	408	67	179	537	169	118	537	30.3884	96.6978	149.561	45.1889
lcl|AOSW02000100.1_cds_RZR69779.1_634	NO	TRUE	TRUE	RZR69779.1	0.995211	0.0019323	0.902979	-0.0121912	0.713509	0.0744531	0.0222174	1	-0.00076978	0.890772	0.0541448	-0.264833	1	-0.0014029	0.950636	-0.0166886	-0.389744	383	432	1248	684	1106	781	269	675	759	458	697	584	770	916	2723	1392	2220	1663	567	1409	1636	928	1481	1357	400.54	449.6	1331.93	642.527
lcl|AOSW02000100.1_cds_RZR69780.1_635	NO	TRUE	TRUE	RZR69780.1	0.213252	-0.111443	0.899136	-0.0188528	0.439517	-0.16692	-1.00517	1	-0.00165956	0.751395	-0.121102	-0.734735	1	-6.79701e-05	0.308238	-0.26738	-0.82075	430	608	586	239	369	347	310	323	344	238	350	402	877	1396	1354	532	806	802	702	695	826	499	846	991	439.905	640.354	627.602	223.587
lcl|AOSW02000100.1_cds_RZR69781.1_638	NO	TRUE	TRUE	RZR69781.1	0.581013	0.100629	0.961542	0.00381077	0.906852	0.0311905	-0.169008	1	0.012862	0.852072	-0.051478	-0.969608	1	0.00134053	0.60398	0.12966	0.754384	28	126	70	110	50	73	2	45	68	162	134	119	77	246	141	209	105	159	10	78	139	333	279	259	29.3315	131.016	74.6879	103.362
lcl|AOSW02000100.1_cds_RZR69782.1_639	NO	TRUE	TRUE	RZR69782.1	0.898425	-0.0360144	0.775292	0.0349511	0.630295	-0.123788	-1.67263	1	-0.000661313	0.813281	0.060117	0.386566	1	0.00831632	0.893542	0.0307993	0.187111	6	11	5	1	4	4	4	12	13	17	4	6	11	22	10	0	6	10	7	23	27	32	8	12	6.3007	11.423	5.33278	0.940077
lcl|AOSW02000100.1_cds_RZR69783.1_665	NO	TRUE	TRUE	RZR69783.1	0.995211	-0.00165725	0.964406	0.00386539	0.791104	0.058542	0.124616	1	-0.0016117	0.671335	0.121222	0.309193	1	-0.000605254	0.933692	0.0210573	-0.113586	1271	6033	5011	3830	6246	6353	1994	7272	5701	3518	1571	6883	3077	18484	16348	10846	16582	20154	6128	21189	19739	8948	5204	23489	1127.44	6865.7	5521.8	3458.42
lcl|AOSW02000100.1_cds_RZR69784.1_628	NO	TRUE	TRUE	RZR69784.1	0.546141	-0.0303142	0.857042	-0.0251418	0.481864	-0.148832	-0.448209	1	-0.000711493	0.592668	-0.190893	-0.16657	1	-5.48539e-05	0.373107	-0.238071	-0.483055	1911	1142	1177	1386	1522	903	1617	1419	673	992	1240	899	3456	2279	2862	2709	2853	2081	3194	2799	2201	1824	2756	2539	1959.22	1201.36	1260.13	1297.15
lcl|AOSW02000100.1_cds_RZR69786.1_621	NO	TRUE	TRUE	RZR69786.1	0.339673	-0.172621	0.801118	-0.0370293	0.0955015	-0.933491	-0.780136	1	-0.000248917	0.196539	-0.516525	-0.285503	1	-2.12723e-06	0.0504261	-1.02673	-1.06388	914	1137	333	704	679	326	982	1110	93	673	268	243	1411	2141	736	1240	1130	680	1862	2046	190	1159	527	593	937.64	1195.7	356.484	658.944
lcl|AOSW02000100.1_cds_RZR69787.1_620	NO	TRUE	TRUE	RZR69787.1	0.991576	-0.00325822	0.925882	0.0125799	0.944873	0.0179078	0.262512	1	-0.00107722	0.678109	0.153892	0.542649	1	-0.000132931	0.98077	0.00719491	0.0803465	1104	1098	754	1499	1754	1110	1117	2695	824	1357	1051	1022	2163	2253	1739	3015	3433	2508	2308	5551	2088	2644	2245	2473	1155	1142.5	804.66	1408.21
lcl|AOSW02000100.1_cds_RZR69789.1_622	NO	TRUE	TRUE	RZR69789.1	0.712806	-0.0338278	0.828719	-0.0334048	0.851807	-0.0392169	-0.69531	1	-0.0025154	0.838189	-0.0767041	-0.666964	1	-0.00132573	0.383969	-0.248545	-1.15019	710	1700	2088	920	1380	1082	686	1306	880	519	656	1064	1410	3801	4774	1918	2921	2423	1487	2853	2134	1072	1462	2451	712.764	1809.3	2242.99	857.548
lcl|AOSW02000100.1_cds_RZR69790.1_659	NO	TRUE	TRUE	RZR69790.1	0.995211	0.00868842	0.86493	0.0151685	0.899064	0.0304288	0.0478694	1	0.000432734	0.805505	0.078861	0.225721	1	0.000437422	0.704579	0.0920145	0.384942	573	625	2430	1278	1669	1482	767	1315	1799	2371	1058	1676	1185	1389	5625	2774	3540	3447	1724	2907	4574	4963	2402	4022	587.213	657.636	2601.8	1195.97
lcl|AOSW02000100.1_cds_RZR69791.1_648	NO	TRUE	TRUE	RZR69791.1	0.999924	-0.000286142	0.85654	0.0135567	0.186065	-0.681228	-2.49083	0.687841	0.0632852	0.3956	-0.198616	-1.54675	0.154997	0.540188	0.868651	0.0370502	0.447157	19282	8893	9007	6377	738	556	11284	666	1437	5835	49984	6126	36409	18631	18933	12835	1488	1152	23374	1389	3132	11427	104651	13158	20349.4	9210.6	9598.88	6000.31
lcl|AOSW02000100.1_cds_RZR69792.1_649	NO	TRUE	TRUE	RZR69792.1	0.995211	-0.0159106	0.944651	0.00462878	0.540809	-0.17351	-2.37884	1	0.00304684	0.73686	-0.0627842	-1.18413	1	0.00956146	0.937685	-0.01763	-0.372007	47	7	1	11	2	0	17	2	6	6	41	4	93	14	0	21	5	0	35	6	12	10	91	11	49.7161	7.24644	1.06591	10.3586
lcl|AOSW02000100.1_cds_RZR69793.1_646	NO	TRUE	TRUE	RZR69793.1	0.995211	0.0015676	0.830826	-0.0335606	0.918039	0.0247613	0.653097	1	-3.27125e-05	0.81306	-0.0927449	0.347755	1	-0.000829266	0.801067	-0.0650862	0.0581429	886	363	449	1004	1668	710	1065	890	323	949	561	413	1701	736	1032	1965	3265	1629	2196	1790	909	1893	1192	1007	954.259	371.983	476.967	948.136
lcl|AOSW02000100.1_cds_RZR69794.1_647	NO	TRUE	TRUE	RZR69794.1	0.995211	-0.00413782	0.89131	0.0095301	0.179217	-0.712043	-3.0185	0.915923	0.028025	0.39172	-0.212144	-2.13782	0.307934	0.189273	0.983563	0.00571857	-0.0989661	22795	28412	18585	7993	937	1053	11807	648	3522	7410	55826	15973	48234	67439	43220	18111	2014	2449	28314	1435	8177	15560	131323	36789	22208.4	30752.6	20063.4	7405.79
lcl|AOSW02000100.1_cds_RZR69795.1_640	NO	TRUE	TRUE	RZR69795.1	0.916095	-0.0136197	0.830826	0.0286511	0.180074	-0.47107	-1.03518	1	0.000729478	0.723368	-0.132706	-0.303967	0.491698	0.0174159	0.941271	-0.020382	-0.0915747	655	485	335	338	345	216	404	485	348	687	375	478	1227	1067	708	662	693	442	821	1010	776	1353	781	1030	693.176	501.586	356.857	318.194
lcl|AOSW02000100.1_cds_RZR69796.1_641	NO	TRUE	TRUE	RZR69796.1	0.837762	-0.0108477	0.816993	0.0407104	0.554734	-0.122507	-0.991505	1	-0.00020005	0.955985	0.0306239	-0.445617	1	0.00158545	1	5.44243e-05	-0.351447	124	120	77	46	61	74	70	71	79	62	136	93	183	195	140	78	95	134	112	131	151	97	198	179	132.705	123.377	81.8785	43.3916
lcl|AOSW02000100.1_cds_RZR69801.1_661	NO	TRUE	TRUE	RZR69801.1	0.988653	0.00802413	0.890571	0.0133584	0.803166	0.0518724	-0.462436	1	0.000131075	0.750733	0.105713	0.00617438	1	0.000116952	0.709875	0.0910041	-0.00590979	28	75	79	48	78	72	40	43	82	62	49	108	49	119	157	73	102	101	49	64	191	77	97	184	24.9289	85.2035	86.9638	43.4016
lcl|AOSW02000100.1_cds_RZR69802.1_666	NO	TRUE	TRUE	RZR69802.1	0.995211	-0.00203175	0.829737	-0.0257448	0.928006	0.0245947	0.150495	1	-0.000895719	0.854187	-0.0540395	-0.287635	1	-0.00285715	0.703025	-0.0908935	-0.313403	4	69	25	42	41	34	12	32	17	13	25	18	8	109	68	71	81	85	31	69	55	34	62	70	4.11989	72.4041	26.7461	39.3417
lcl|AOSW02000100.1_cds_RZR69803.1_667	NO	TRUE	TRUE	RZR69803.1	0.800379	0.0582592	0.920463	0.00774169	0.560118	0.166373	3.7468	1	0.000760871	0.614983	0.100852	3.74085	1	-0.000238121	0.552503	0.146433	3.42485	0	1	2	13	12	7	12	19	0	13	6	2	0	0	5	25	30	12	24	40	0	30	14	5	0	1.02963	2.12306	12.2059
lcl|AOSW02000100.1_cds_RZR69806.1_617	NO	TRUE	TRUE	RZR69806.1	0.995211	-0.00165961	0.816993	-0.0427986	0.972362	-0.0106967	-0.0134974	1	-0.00037229	0.750733	-0.122718	-0.125383	1	-0.000769847	0.623933	-0.123561	-0.352767	2772	2452	1935	2387	3493	2707	3026	2550	1076	2114	2092	1853	6035	5997	4873	5520	7868	6847	7428	6145	3361	4805	5236	5089	2794.53	2603.52	2077.23	2226.78
lcl|AOSW02000100.1_cds_RZR69807.1_607	NO	TRUE	TRUE	RZR69807.1	0.983392	-0.00331427	0.830826	-0.0344041	0.783708	-0.0556955	-0.33176	1	-8.35007e-05	0.606253	-0.184878	-0.460722	1	-0.000317833	0.580767	-0.140981	-0.487558	506	564	295	449	525	358	436	328	256	363	401	314	965	1226	620	886	1061	773	939	685	566	744	860	704	528.21	587.55	314.931	421.634
lcl|AOSW02000100.1_cds_RZR69808.1_609	NO	TRUE	TRUE	RZR69808.1	0.318284	-0.157228	0.915256	0.00659477	1.45438e-11	-21.7838	#NUM!	1	-0.00545383	0.759817	-0.0411409	-0.22435	8.07118e-09	17.9475	0.523643	-0.117661	-1.24881	1	18	0	0	0	0	2	12	3	11	0	0	0	36	0	0	0	0	0	29	7	16	0	0	1.06478	18.5978	0	0
lcl|AOSW02000100.1_cds_RZR69809.1_608	NO	TRUE	TRUE	RZR69809.1	0.649451	-0.0731405	0.85654	0.0166162	0.0571994	-1.3146	-1.64833	1	0.000633857	0.529926	-0.18794	-0.0698063	0.563977	0.0299048	0.673964	-0.104068	-0.251954	125	74	24	28	32	19	73	87	26	101	74	22	188	144	40	55	53	39	121	176	97	180	142	42	132.231	76.5474	25.5676	26.3573
lcl|AOSW02000100.1_cds_RZR69810.1_625	NO	TRUE	TRUE	RZR69810.1	0.995211	0.00289838	0.969427	-0.00406411	0.831263	-0.04354	0.142075	1	0.00141852	0.656004	-0.150982	0.043284	1	0.000422394	0.975104	-0.00866089	0.142495	2355	1169	1227	2475	2721	1379	1611	3352	590	2438	2820	823	4646	2437	2847	5040	5477	3036	3417	6914	1468	4819	6119	1947	2497.25	1207.71	1306.64	2330.81
lcl|AOSW02000100.1_cds_RZR69811.1_627	NO	TRUE	TRUE	RZR69811.1	0.978334	0.00680578	0.934128	0.0098731	0.61256	0.105636	0.150866	1	-0.000280125	0.60389	0.177989	0.0682106	1	-0.000294069	0.699614	0.0972027	0.100503	1122	1453	2499	1575	2568	2614	1427	1621	2160	1880	1434	2540	2255	3203	5452	3261	5288	5605	3053	3465	4847	3848	3164	5822	1141.81	1534.76	2678.66	1471.95
lcl|AOSW02000100.1_cds_RZR69812.1_626	NO	TRUE	TRUE	RZR69812.1	0.995211	-0.00410965	0.928093	0.00917088	0.27229	-0.389196	-0.798792	1	0.00464203	0.39935	-0.280309	-0.417235	0.849765	0.00934561	0.919419	-0.0260353	0.0788423	707	1160	396	695	664	343	513	1243	227	1257	1084	428	1226	2093	815	1087	1109	698	948	2028	529	2056	2026	927	716.526	1228.07	424.748	649.013
lcl|AOSW02000100.1_cds_RZR69813.1_644	NO	TRUE	TRUE	RZR69813.1	0.970533	0.00578112	0.830826	0.0332945	0.628433	0.0959891	-0.201143	1	-0.000231338	0.443542	0.268738	-0.0927875	1	0.000131344	0.502563	0.177343	0.223298	83	70	80	55	56	117	72	43	76	55	103	113	170	213	190	152	135	283	200	91	241	127	277	364	68.3471	82.448	90.5399	47.878
lcl|AOSW02000100.1_cds_RZR69814.1_645	NO	TRUE	TRUE	RZR69814.1	0.69907	0.0120516	0.837745	0.0338788	0.947788	0.0185714	-0.156075	1	0.00255266	1	-0.00198277	-0.236777	1	0.00122652	0.466736	0.181739	0.227664	1121	1320	1320	1366	1429	1221	1284	1027	897	1389	1785	1692	2162	2848	2787	2801	2897	2611	2746	2171	2015	2858	3824	3711	1166.23	1377.63	1409.94	1281.94
lcl|AOSW02000100.1_cds_RZR69815.1_643	NO	TRUE	TRUE	RZR69815.1	0.995211	0.00393967	0.876204	-0.0140888	0.694368	-0.0829526	-0.4706	1	0.00354316	0.395734	-0.262467	-1.04414	1	0.000415056	0.81226	-0.0581531	-0.299356	43	106	40	69	56	45	58	32	13	63	74	33	105	318	92	147	155	142	142	84	47	153	212	119	37.5497	121.546	44.2898	61.9231
lcl|AOSW02000100.1_cds_RZR69816.1_657	NO	TRUE	TRUE	RZR69816.1	0.995211	-0.00930604	0.934295	-0.00762143	0.435421	-0.257671	-0.353884	1	0.00243148	0.389456	-0.256502	-0.300369	1	0.00149512	0.696884	-0.0946391	-0.472783	123	93	21	99	131	21	95	109	16	80	108	26	229	172	43	186	231	36	173	217	34	138	201	46	128.289	96.9279	22.4219	92.9514
lcl|AOSW02000912.1_cds_RZR59103.1_11324	NO	FALSE	FALSE	RZR59103.1	NA	0.00990153	0.984479	-0.000987225	0.934835	0.0168879	#NUM!	1	0.00137204	1	0.000471287	#NUM!	1	-0.00107846	0.948567	0.0089227	#NUM!	0	0	0	0	2	1	0	1	0	2	0	0	0	0	0	0	0	2	0	0	0	0	0	0	0	0	0	0
lcl|AOSW02000100.1_cds_RZR69817.1_656	NO	TRUE	TRUE	RZR69817.1	0.967373	0.012898	0.932822	-0.00867649	0.939502	-0.0188518	1.39445	1	0.0025044	0.636319	-0.146367	0.647255	1	0.000273147	0.989073	0.00430226	1.46107	114	69	70	383	431	78	102	272	63	680	61	56	213	142	141	736	754	156	220	550	122	1218	123	110	122.077	70.9194	74.4279	361.321
lcl|AOSW02000912.1_cds_RZR59105.1_11325	NO	TRUE	FALSE	RZR59105.1	0.967373	0.0251879	0.846434	-0.012702	0.9469	0.0157805	1.76594	0.00645862	10.0703	0.00663451	-12.0094	-1.91221	1	-0.00638506	0.861622	-0.0240647	-0.187978	0	3	0	0	8	5	0	0	0	4	0	0	0	6	0	0	15	11	0	0	2	6	0	0	0	3.0953	0	0
lcl|AOSW02000100.1_cds_RZR69818.1_655	NO	TRUE	TRUE	RZR69818.1	NA	0.0230123	NA	0.0156058	0.405136	-0.29443	-1.54452	0.204867	0.335909	0.403947	-0.2388	-1.39434	0.12615	0.462093	0.59567	0.133973	1.04846	2079	4182	1792	866	1290	1338	1047	999	1091	13985	4275	1029	5841	11850	4874	2210	3292	3690	3035	2655	3178	36074	11945	2760	1967.29	4601.27	1944.82	797.179
lcl|AOSW02000100.1_cds_RZR69819.1_653	NO	TRUE	TRUE	RZR69819.1	0.953175	0.00458452	0.0292091	0.472929	0.992087	0.00490818	-0.0849092	1	0.00105488	0.381635	0.311508	0.517852	0.3327	0.0227843	0.0935098	0.505556	0.80799	128	134	156	127	180	157	169	249	167	303	231	246	226	283	348	256	366	337	353	515	411	579	500	592	134.134	139.308	166.438	119.344
lcl|AOSW02000911.1_cds_RZR59108.1_11310	NO	FALSE	FALSE	RZR59108.1	NA	0.00395494	0.977918	-0.0013603	0.980267	0.00652283	#NUM!	1	0.000615266	0.990211	-0.00212811	#NUM!	1	-0.000951441	NA	0.000480685	#NUM!	0	0	0	3	0	0	1	0	0	1	0	0	0	0	0	5	0	0	3	2	0	1	0	0	0	0	0	2.82404
lcl|AOSW02000100.1_cds_RZR69820.1_652	NO	TRUE	TRUE	RZR69820.1	0.767064	0.0291908	0.85654	0.0201838	0.42511	0.221069	0.840662	1	8.73847e-05	0.449822	0.25361	0.69209	1	-0.000161517	0.410685	0.231508	0.739508	1023	2565	3258	4792	6151	4073	2631	6355	2624	3441	4638	4596	2005	5420	7177	9692	12268	8893	5512	13140	6343	6739	9931	10579	1066.15	2674.45	3479.02	4498.57
lcl|AOSW02000100.1_cds_RZR69821.1_651	NO	TRUE	TRUE	RZR69821.1	0.92798	-0.0106705	0.912654	0.0131988	0.954247	-0.0149536	-0.406574	1	-0.00130756	0.750733	0.118637	-0.0426233	1	3.83523e-05	0.950391	-0.0172614	-0.375359	1359	2613	1982	1250	1957	2033	1625	2271	1831	1606	1192	2250	2806	6916	5003	3174	4638	5216	4556	5886	4507	3893	3117	5538	1196.32	2984.74	2189.07	1125.45
lcl|AOSW02000100.1_cds_RZR69822.1_650	NO	TRUE	TRUE	RZR69822.1	0.985326	-0.00653039	0.925118	0.0110102	0.996008	-0.00362081	-0.756269	1	-0.000888423	0.785054	0.0991917	-0.365244	1	3.59015e-05	1	-0.00045434	-0.433194	1000	2775	2035	902	1283	1782	1159	1078	1885	895	1278	2559	2321	8081	5812	2558	3403	5065	3549	3095	5714	2344	3786	7277	912.733	3113.03	2226.02	822.269
lcl|AOSW02000101.1_cds_RZR69761.1_668	NO	TRUE	TRUE	RZR69761.1	0.896425	0.0447893	0.984494	-0.000968198	0.896965	0.0356714	0.604069	1	0.00566075	0.918831	-0.0217622	-0.740827	1	0.000480062	0.808564	0.0513205	1.28149	0	12	1	4	13	11	0	5	4	23	1	6	0	28	2	8	25	22	0	10	9	54	2	20	0	12.8616	1.07092	3.68282
lcl|AOSW02000103.1_cds_RZR69760.1_669	NO	TRUE	TRUE	RZR69760.1	0.995211	0.000978085	0.920061	0.0155956	0.945435	0.0184348	0.232294	1	7.99965e-05	0.86681	0.07057	0.360524	1	0.000187754	0.835795	0.0531512	0.148567	1238	1577	1892	2318	3178	1741	2967	2655	1039	2281	2541	1380	2586	3262	4105	4459	5978	3684	6168	5305	2407	4177	5323	3075	1312.66	1629.29	2014.84	2182.92
lcl|AOSW02000104.1_cds_RZR69757.1_670	NO	TRUE	TRUE	RZR69757.1	0.511738	-0.0557757	0.898945	-0.0150484	0.282107	-0.311397	-0.305781	1	-0.00036338	0.467828	-0.252167	0.251244	1	0.000301771	0.342587	-0.269791	-0.393133	386	331	171	378	354	168	422	527	113	364	246	127	675	668	373	722	667	324	920	1149	265	676	499	312	399.399	346.465	182.81	354.38
lcl|AOSW02000105.1_cds_RZR69755.1_673	NO	TRUE	TRUE	RZR69755.1	0.983392	-0.0181718	0.874576	-0.0114102	0.393981	-0.316512	0.636535	1	0.0039044	0.307271	-0.292384	0.745836	1	0.00139338	0.553764	-0.153323	0.0914532	84	45	9	140	145	11	119	151	2	136	43	1	151	97	17	245	277	19	235	295	8	224	95	2	75.3192	50.9403	9.88829	126.909
lcl|AOSW02000105.1_cds_RZR69756.1_674	NO	TRUE	TRUE	RZR69756.1	0.995211	0.00102189	0.924941	-0.0142162	0.81176	0.0495607	-0.345545	1	-0.000331204	0.950164	0.0337324	-0.380145	1	-0.000609628	0.973039	-0.00982374	-0.198227	818	767	677	691	964	818	820	471	526	502	964	668	1350	1467	1468	1126	1547	1369	1483	888	1058	794	2137	1458	840.971	805.645	724.495	647.04
lcl|AOSW02000106.1_cds_RZR69754.1_675	NO	TRUE	TRUE	RZR69754.1	0.883588	-0.02329	0.392088	-0.112507	0.537775	-0.157779	0.959114	1	-2.76722e-05	0.249419	-0.431261	0.515112	1	-0.00129763	0.129547	-0.679847	0.0499609	179	108	35	356	336	71	216	276	22	291	42	17	415	180	101	810	762	165	495	657	44	618	95	78	170.709	118.32	37.9284	328.322
lcl|AOSW02000108.1_cds_RZR69752.1_676	NO	TRUE	TRUE	RZR69752.1	0.995211	-0.00141499	0.875841	-0.0229048	0.987521	-0.00649744	0.527671	1	-0.000453127	0.919215	-0.0470887	0.515398	1	-0.000479549	0.77519	-0.0718736	0.127494	23646	18384	19281	40176	45129	23061	39056	41752	13675	40323	16464	17766	40338	34703	35881	72745	79916	43217	73582	77225	26110	70117	30692	32890	25210.1	18938.9	20514.9	37872.2
lcl|AOSW02000108.1_cds_RZR69753.1_677	NO	TRUE	TRUE	RZR69753.1	0.842638	-0.018511	0.694855	-0.059577	0.211505	-0.402321	-0.370266	1	0.000483969	0.134274	-0.595439	-0.477622	1	-0.000133018	0.0941772	-0.580565	-0.620914	5052	6376	3276	5410	5888	3046	5818	4291	1354	6382	2102	2129	9736	13682	7380	10764	11701	6677	11924	8822	3731	12385	4374	5184	5255.84	6654.38	3499.22	5077.07
lcl|AOSW02000110.1_cds_RZR69751.1_678	NO	TRUE	TRUE	RZR69751.1	0.995211	-0.00316532	0.857042	-0.021674	0.554734	-0.123755	0.156124	1	0.000750026	0.395516	-0.302086	0.119628	1	0.000237334	0.602738	-0.134144	-0.00972396	3479	1903	2228	3801	4760	2017	3375	4901	1013	4465	2609	1399	6475	3951	4671	7484	9261	4192	6888	9661	2188	8470	5474	3000	3734.18	1953.57	2368.06	3587.33
lcl|AOSW02000111.1_cds_RZR69747.1_680	NO	TRUE	TRUE	RZR69747.1	0.763004	-0.0128259	0.844274	-0.0297394	0.619103	-0.0986697	-0.541635	1	-0.000595828	0.636467	-0.171027	-0.542203	1	-0.000227793	0.448924	-0.197918	-0.64816	3882	5684	3149	3279	4089	3056	3322	3171	2491	2900	2912	3117	7691	12630	7242	7008	8715	7065	7541	6906	5613	6102	6692	7182	3821.73	6116.05	3393.5	3044.61
lcl|AOSW02000111.1_cds_RZR69748.1_681	NO	TRUE	TRUE	RZR69748.1	0.939721	-0.00878323	0.855097	0.0231667	0.963834	0.0121261	-0.575675	1	-0.00195992	0.524355	0.22242	-0.123189	1	-1.0587e-05	0.951777	0.0170432	-0.325326	3279	6310	6331	2958	4574	5046	4038	3957	6370	3012	4659	6320	7232	16275	16682	7394	10899	13061	10120	10078	16269	7117	12486	16545	2903.22	7187.66	6979.91	2669.13
lcl|AOSW02000911.1_cds_RZR59123.1_11306	NO	FALSE	FALSE	RZR59123.1	NA	-0.00479449	0.984479	-0.000954671	0.959963	-0.0109086	#NUM!	1	0	0.968516	-0.00474246	#NUM!	1	0	NA	-0.00954967	#NUM!	0	1	0	0	0	0	0	0	0	0	0	0	0	2	0	0	0	0	0	0	0	0	0	0	0	1.01763	0	0
lcl|AOSW02000111.1_cds_RZR69749.1_682	NO	TRUE	TRUE	RZR69749.1	0.978968	0.00806976	0.839884	-0.0231029	0.958215	-0.0139604	0.708279	1	0.00180003	0.519387	-0.208838	0.285109	1	-0.000126342	0.877113	-0.038271	0.19952	395	309	205	643	1014	332	463	792	74	566	512	134	735	653	440	1272	1863	641	924	1571	129	1089	1063	279	424.321	317.076	217.859	606.943
lcl|AOSW02000911.1_cds_RZR59125.1_11308	NO	FALSE	FALSE	RZR59125.1	NA	-0.00479449	0.984479	-0.000954671	0.959963	-0.0109086	-2.6493	1	0	0.968516	-0.00474246	#NUM!	1	0	NA	-0.00954967	#NUM!	0	1	0	0	0	0	0	0	0	0	0	0	0	2	0	0	0	1	0	0	0	0	0	0	0	1.01763	0	0
lcl|AOSW02000111.1_cds_RZR69750.1_679	NO	TRUE	TRUE	RZR69750.1	0.967373	-0.00958435	0.844433	-0.0227119	0.473699	-0.180165	-0.161905	1	0.000741001	0.337362	-0.337092	-0.161315	1	0.000186136	0.483961	-0.188745	-0.388581	7867	4829	2831	5668	7688	3392	6648	7275	1161	6319	4961	1865	13439	9797	6126	10926	14732	7250	13504	14274	2607	11577	10316	4079	7854.29	5155.34	3043.84	5277.51
lcl|AOSW02000911.1_cds_RZR59127.1_11297	NO	TRUE	FALSE	RZR59127.1	0.509504	-0.122664	0.482278	-0.0995211	0.604542	-0.131149	-1.61456	1	-0.00677995	0.442367	-0.120824	-1.6896	1	-0.0107095	0.132854	-0.518314	-2.25477	7	9	1	2	3	1	2	1	0	0	0	0	14	19	5	3	9	5	10	4	0	5	5	0	5.85551	10.727	1.14527	1.76696
lcl|AOSW02000112.1_cds_RZR69746.1_683	NO	TRUE	TRUE	RZR69746.1	0.842638	-0.00907758	0.703026	-0.0655084	0.638222	-0.0927343	0.203288	1	-0.000409949	0.437956	-0.273232	0.0949982	1	-0.000660717	0.289498	-0.287628	-0.195928	557	688	384	802	1137	472	747	989	243	777	385	309	994	1544	1044	1515	2344	1217	1511	2041	692	1610	897	955	552.087	737.483	413.356	745.678
lcl|AOSW02000114.1_cds_RZR69742.1_684	NO	TRUE	TRUE	RZR69742.1	0.995211	0.000480604	0.830826	-0.0341425	0.895559	-0.0305012	0.288476	1	0.000559683	0.539558	-0.21736	0.0706631	1	-0.000268892	0.725603	-0.0896109	-0.0998598	884	681	549	983	1496	733	1016	1116	271	985	859	386	1678	1393	1098	1968	2894	1477	2177	2333	495	1936	1795	746	904.564	717.152	587.954	919.646
lcl|AOSW02000114.1_cds_RZR69743.1_687	NO	TRUE	TRUE	RZR69743.1	0.995211	-0.00150437	0.969543	-0.00595597	0.959256	-0.0150989	-0.364188	1	-0.000407337	0.996158	-0.00662257	-0.344865	1	-0.000146444	0.87337	-0.039222	-0.316048	1673	2515	1622	1593	2206	1771	1630	1803	1318	1411	2263	1617	3279	5560	3670	3292	4475	3872	3513	3787	3075	2914	5015	3686	1690.95	2666.58	1740.5	1486.82
lcl|AOSW02000911.1_cds_RZR59131.1_11296	NO	FALSE	FALSE	RZR59131.1	NA	-0.0132101	0.941441	0.00418124	1	0	#NUM!	1	-0.00488266	0.820427	0.0189263	#NUM!	1	0	NA	0	#NUM!	0	0	0	0	0	0	0	2	1	0	0	0	0	0	0	0	0	0	0	4	3	0	0	0	0	0	0	0
lcl|AOSW02000114.1_cds_RZR69744.1_686	NO	TRUE	TRUE	RZR69744.1	0.995211	0.00366787	0.852978	0.0217484	0.552142	0.132363	0.102262	1	-0.000901261	0.390261	0.29996	0.312764	1	-0.000259069	0.609455	0.130979	0.203792	1495	658	1532	1352	1736	1667	1088	1504	1846	1109	1194	2230	2738	1490	3204	2617	3201	3611	2261	3027	4046	2049	2842	4804	1484.66	704.569	1648.6	1257.53
lcl|AOSW02000911.1_cds_RZR59133.1_11294	NO	FALSE	FALSE	RZR59133.1	NA	-9.30029e-05	0.986637	0.000740001	0.940706	-0.015386	#NUM!	1	0.00186728	0.945207	-0.00736424	#NUM!	1	0.00249504	NA	0.000131147	-0.298598	0	0	2	0	0	0	0	0	0	0	2	0	0	0	5	0	0	0	0	0	0	0	5	0	0	0	2.11177	0
lcl|AOSW02000911.1_cds_RZR59134.1_11295	NO	FALSE	FALSE	RZR59134.1	NA	-0.00284647	0.994957	-0.0002037	0.99422	0.00357964	#NUM!	1	-0.00153563	0.974399	0.00412967	#NUM!	1	-0.0011015	NA	0	#NUM!	0	0	0	0	1	0	1	0	0	0	0	0	0	0	0	0	0	0	3	0	0	0	0	0	0	0	0	0
lcl|AOSW02000911.1_cds_RZR59135.1_11292	NO	TRUE	FALSE	RZR59135.1	0.946256	-0.0324991	0.957243	0.00370077	0.473699	-0.215101	-0.942217	1	0.00200768	0.62263	-0.0886919	0.123357	1	0.00619518	0.761632	-0.0665055	0.1539	2	7	2	3	1	1	9	5	0	8	4	0	8	14	0	6	4	5	18	11	0	17	8	3	2.10055	7.27026	2.13343	2.82065
lcl|AOSW02000114.1_cds_RZR69745.1_685	NO	TRUE	TRUE	RZR69745.1	0.995211	-0.00116014	0.851264	-0.0186642	0.625876	-0.110004	0.781491	1	0.00243907	0.349917	-0.302117	0.624275	1	0.000257575	0.677735	-0.102631	0.267637	7066	2317	2598	11543	12108	2741	8674	12301	628	9989	5349	1181	13600	4834	5734	23118	23874	6026	18052	24989	1502	19320	11249	2710	7614.06	2373.74	2759.61	10901.7
lcl|AOSW02000911.1_cds_RZR59137.1_11291	NO	FALSE	FALSE	RZR59137.1	NA	0.00211997	0.875841	0.00847498	1	0	#NUM!	1	-0.000556685	0.801231	0.0207431	#NUM!	1	0.00320091	0.82363	0.0283508	#NUM!	0	0	0	0	0	0	0	1	1	0	1	2	0	0	0	0	0	1	0	2	2	0	2	4	0	0	0	0
lcl|AOSW02000911.1_cds_RZR59138.1_11307	NO	FALSE	FALSE	RZR59138.1	NA	0.0093907	0.977918	0.0013515	0.95058	0.0136055	#NUM!	1	0.00168136	0.978397	0.00366341	#NUM!	1	0.000635674	NA	0.0160235	#NUM!	1	0	0	0	0	1	0	0	0	0	0	2	0	0	0	0	0	0	0	0	0	0	0	0	0.977864	0	0	0
lcl|AOSW02000115.1_cds_RZR69741.1_688	NO	TRUE	TRUE	RZR69741.1	0.995211	-0.00518635	0.879123	0.0153077	0.916619	0.0251147	-0.209147	1	-0.00129297	0.605546	0.168137	0.107233	1	-4.9217e-05	0.903593	0.0306884	-0.179008	2748	7343	6742	3805	5617	6496	3763	6311	7542	4695	3198	7860	4965	13665	12774	7548	11048	12978	6910	12767	14251	9061	6141	15046	2778.35	7784.22	7234.21	3551.59
lcl|AOSW02000117.1_cds_RZR69740.1_689	NO	TRUE	TRUE	RZR69740.1	0.0918577	-0.613541	0.956831	-0.00368324	0.0396277	-1.70165	-5.28346	1	-0.00304636	0.334034	-0.214166	-1.14964	1	0.00231379	0.0946827	-0.809774	-3.66929	70	510	31	10	13	14	326	23	0	82	9	11	243	4081	181	31	48	58	2111	92	41	253	49	76	68.9698	547.804	33.3704	9.28052
lcl|AOSW02000118.1_cds_RZR69739.1_690	NO	TRUE	TRUE	RZR69739.1	0.196883	0.307473	0.96059	0.00309983	0.588695	0.134573	0.414865	1	0.0275846	1	-0.0016677	0.396338	1	0.000977802	0.440748	0.169736	0.8603	0	2	0	10	20	8	0	6	0	26	0	13	14	34	47	38	66	46	18	28	71	64	33	87	0	2.13169	0	9.27462
lcl|AOSW02000119.1_cds_RZR69736.1_693	NO	TRUE	TRUE	RZR69736.1	0.995211	-0.0153803	0.830826	-0.0205953	0.48627	-0.218998	-0.276779	1	0.00328142	0.302403	-0.283547	-0.786639	1	0.000420348	0.486299	-0.185565	-1.02572	294	70	9	175	212	28	125	115	8	120	95	2	528	132	28	336	354	61	257	214	14	209	188	11	293.402	74.7482	9.6773	162.93
lcl|AOSW02000119.1_cds_RZR69738.1_692	NO	TRUE	TRUE	RZR69738.1	0.813249	0.0342543	0.984479	-0.00169043	1	-0.00262265	-0.212384	1	0.00777326	0.662385	-0.131888	-0.653908	1	0.000689029	0.7922	0.064613	0.124683	22	31	13	29	39	20	25	21	4	19	46	32	48	69	36	50	76	38	52	49	9	35	93	68	22.6714	32.52	13.9068	27.1672
lcl|AOSW02000120.1_cds_RZR69733.1_696	NO	TRUE	TRUE	RZR69733.1	0.289812	0.171589	0.86493	-0.0177529	0.936289	0.0195224	1.06894	0.310061	0.0873668	0.360903	-0.319692	0.0882083	1	0.000351622	0.742647	0.0834671	1.14786	223	175	163	556	763	251	179	440	79	966	287	142	438	402	386	1155	1498	553	382	883	214	1972	644	347	238.286	180.07	173.37	524.327
lcl|AOSW02000121.1_cds_RZR69732.1_697	NO	TRUE	TRUE	RZR69732.1	0.995211	-0.0039391	0.943917	-0.00767892	0.598685	-0.114487	-0.279628	1	0.00109045	0.491072	-0.226976	-0.221598	1	0.000515657	0.767285	-0.0743428	-0.219783	9195	9809	4675	7766	10882	5632	9933	10710	2046	8788	11475	3197	17503	20338	9739	15675	21275	11644	20604	21921	4270	17123	24301	6739	9585.04	10226.3	4991.97	7290.77
lcl|AOSW02000122.1_cds_RZR69731.1_698	NO	TRUE	TRUE	RZR69731.1	0.988653	-0.0128477	0.974164	-0.00278424	0.822887	-0.0518397	0.420911	1	-0.000269598	0.880333	-0.0450498	0.206537	1	0.000147318	0.828366	-0.0514046	0.0621634	8	3	5	10	8	4	10	10	3	10	3	4	18	4	18	23	36	10	14	31	8	15	22	12	8.17693	3.1612	5.35573	9.35351
lcl|AOSW02000123.1_cds_RZR69730.1_699	NO	TRUE	TRUE	RZR69730.1	0.668281	-0.0192913	0.96059	0.00698071	0.917173	-0.0262563	-0.665148	1	-0.00252045	0.750733	0.12293	-0.374889	1	-0.000263997	0.756032	-0.0783597	-0.651124	472	660	621	388	471	455	433	411	565	315	448	561	1568	2625	1875	1321	1555	1649	1724	1391	1697	970	1674	1786	491.282	688.637	663.264	364.155
lcl|AOSW02000127.1_cds_RZR69723.1_706	NO	TRUE	TRUE	RZR69723.1	0.7696	-0.0353524	0.644881	-0.062096	0.075764	-0.933551	-0.750541	1	0.000962451	0.044146	-1.07583	-0.908642	1	-3.87273e-05	0.0332585	-1.04418	-1.09991	2575	1734	889	1405	1746	736	1343	1538	210	1435	863	387	5295	4080	2132	3035	3773	1776	3115	3462	556	3064	2098	982	2541.92	1862.96	957.6	1305.27
lcl|AOSW02000127.1_cds_RZR69724.1_705	NO	TRUE	TRUE	RZR69724.1	0.843385	-0.0191671	0.8085	-0.0395958	0.711323	-0.0729521	-0.624766	1	-0.000695438	0.581629	-0.185358	-0.681692	1	-0.000654833	0.383969	-0.247995	-1.07476	181	231	170	108	189	175	166	105	78	135	69	105	369	778	417	299	472	441	530	232	263	310	180	330	146.697	274.039	193.785	92.9578
lcl|AOSW02000127.1_cds_RZR69725.1_704	NO	TRUE	TRUE	RZR69725.1	0.995211	0.00197076	0.846964	0.0206125	0.534889	0.151813	0.139727	1	-0.00191952	0.334034	0.333373	0.431424	1	-0.00041779	0.641859	0.116622	0.201	982	924	3179	1553	2193	2498	1601	1812	3097	1111	2188	3074	1865	1980	6541	3277	4597	5288	3402	3880	6329	2282	4637	6399	981.227	985.985	3417.54	1446.25
lcl|AOSW02000127.1_cds_RZR69726.1_703	NO	TRUE	TRUE	RZR69726.1	0.995211	-0.01027	0.831094	-0.0190641	0.473699	-0.230392	0.234076	1	0.00600616	0.234764	-0.412227	-0.00139227	1	0.000522146	0.518115	-0.172423	-0.404613	971	402	122	873	1078	199	723	913	9	773	459	42	1793	887	270	1876	2196	451	1625	1942	22	1505	1017	81	975.139	427.758	131.048	813.796
lcl|AOSW02000128.1_cds_RZR69721.1_707	NO	TRUE	TRUE	RZR69721.1	0.995211	-0.0027387	0.658625	-0.0689346	0.520834	-0.135002	0.015491	1	0.00096052	0.199906	-0.486115	-0.244445	1	-0.00029032	0.299991	-0.285009	-0.408554	1683	1329	1165	1736	2563	1121	1779	1816	370	1624	1231	720	3048	2681	2849	3313	4866	2528	3503	3468	1117	2939	2556	1835	1750.48	1387.21	1244.43	1629.09
lcl|AOSW02000128.1_cds_RZR69722.1_708	NO	TRUE	TRUE	RZR69722.1	0.988653	-0.00429536	0.479131	-0.101577	0.5987	-0.107126	0.192717	1	0.00049137	0.234898	-0.459424	-0.185517	1	-0.000665144	0.241129	-0.351123	-0.488991	3744	3340	1840	4533	5885	2364	2801	5112	798	3702	2151	1280	8174	8470	4819	10866	13643	6076	7288	12571	2014	8489	5517	3286	3661.91	3607.17	1985.04	4203.4
lcl|AOSW02000129.1_cds_RZR69716.1_709	NO	TRUE	TRUE	RZR69716.1	0.995211	0.00205742	0.836877	0.0226937	0.564581	0.134937	0.134607	1	-0.0015972	0.348441	0.319417	0.438101	1	-0.000280977	0.621646	0.124036	0.142094	675	644	1831	1003	1542	1482	874	1138	2124	886	1118	1835	1555	1648	4702	2455	3799	3844	2449	3102	4895	2229	2995	4438	539.732	768.579	2101.44	853.618
lcl|AOSW02000129.1_cds_RZR69717.1_711	NO	TRUE	TRUE	RZR69717.1	0.937453	-0.0254315	0.990632	0.000672694	0.442148	-0.259444	-1.16083	1	0.000793959	0.583745	-0.143111	-0.797063	1	0.00204582	0.712522	-0.0878902	-0.650012	16	26	20	4	14	7	12	5	9	20	14	4	56	70	29	22	37	27	55	22	20	40	54	22	12.0182	31.3422	24.389	3.00292
lcl|AOSW02000129.1_cds_RZR69718.1_710	NO	TRUE	TRUE	RZR69718.1	0.492353	-0.0526781	0.869938	0.019351	0.859086	-0.0377903	-0.819725	1	-0.00463299	0.608055	0.18231	0.200113	1	-3.31541e-05	0.806524	-0.0633806	-0.352043	1097	1024	1168	675	700	726	953	645	1189	479	718	1182	1295	1778	1540	761	855	1406	1514	1075	2606	650	935	2470	1049.05	1120.09	1265.1	622.906
lcl|AOSW02000129.1_cds_RZR69719.1_713	NO	TRUE	TRUE	RZR69719.1	0.995211	0.00318755	0.984546	-0.001718	0.714108	0.0713823	-0.0438946	1	-0.000400215	0.783949	0.103322	-0.230437	1	-0.0005067	0.902883	0.0317402	-0.154656	3295	9446	9084	6414	9106	9398	5492	6149	6706	5021	7361	9129	5820	20859	20343	13385	18669	20842	11585	13328	15372	10365	16090	20761	3210.2	10224.2	9806.62	5942.79
lcl|AOSW02000129.1_cds_RZR69720.1_712	NO	TRUE	TRUE	RZR69720.1	0.988653	-0.00474228	0.80926	-0.0411482	0.58157	-0.115023	-0.364768	1	0.000574545	0.332925	-0.352617	-0.575516	1	-0.000134236	0.442508	-0.207538	-0.547482	2006	1948	1059	1572	2152	1186	1649	1513	456	1244	1663	774	4114	3956	2542	3199	4235	2707	3492	3076	1341	2706	3570	2177	1991.18	2086.42	1139.69	1462.02
lcl|AOSW02000131.1_cds_RZR69715.1_714	NO	TRUE	TRUE	RZR69715.1	NA	-0.012199	NA	-0.00721389	NA	-0.197482	0.506586	NA	0.00421999	NA	-0.213713	0.612935	NA	0.00165579	NA	-0.0845744	-0.214563	1167	105	111	1506	947	127	1055	1507	25	790	613	41	2397	213	229	3081	1905	251	2221	3131	54	1549	1308	94	1113.97	114.973	120.268	1389.2
lcl|AOSW02000132.1_cds_RZR69664.1_725	NO	TRUE	TRUE	RZR69664.1	0.978926	0.0208985	0.994148	0.000333673	0.282107	0.458855	2.80271	1	-0.00563107	0.373651	0.221438	2.38436	1	-0.00831283	0.745241	0.0747238	1.01624	295	2834	7506	21834	39428	31219	3540	46217	12126	14517	1603	7736	768	8931	23345	62673	106303	95499	10952	136205	37983	38603	5085	24398	270.823	3169.41	8199.37	19938.2
lcl|AOSW02000132.1_cds_RZR69665.1_726	NO	TRUE	TRUE	RZR69665.1	0.341139	-0.132466	0.847296	0.0227577	0.174579	-0.536703	-1.06936	1	-0.000670759	0.849085	-0.0751796	-0.0300694	1	0.00273115	0.641131	-0.118227	-0.384113	315	205	198	124	152	133	234	322	165	342	121	145	604	427	479	263	298	302	536	673	396	656	262	359	321.669	216.125	212.118	115.963
lcl|AOSW02000132.1_cds_RZR69666.1_746	NO	TRUE	TRUE	RZR69666.1	0.906362	-0.0117486	0.982931	0.00249094	0.850683	-0.0393465	0.189282	1	-0.000882134	0.968516	0.0224854	0.609859	1	6.72195e-06	0.816036	-0.0592572	0.0898586	352	323	390	532	532	397	447	1117	243	700	249	280	635	667	803	1040	1004	817	890	2188	535	1319	505	614	372.478	334.064	415.453	500.817
lcl|AOSW02000132.1_cds_RZR69667.1_727	NO	TRUE	TRUE	RZR69667.1	0.995211	0.00297282	0.775792	-0.0515179	0.756941	-0.0619295	-0.589979	1	0.00201798	0.286823	-0.397889	-1.10826	1	-0.000130009	0.647912	-0.115775	-0.565787	992	843	614	508	905	589	360	429	372	520	916	479	1908	1722	1294	1027	1803	1206	733	871	806	1037	1871	1014	1051.82	870.952	653.863	478.397
lcl|AOSW02000132.1_cds_RZR69668.1_745	NO	TRUE	TRUE	RZR69668.1	0.919967	-0.0133267	0.877478	-0.0165236	0.906856	-0.0271168	-1.19843	1	-0.00109189	0.921465	-0.0431301	-0.876576	1	-0.000533198	0.634547	-0.120122	-1.00698	139	276	235	104	112	118	46	92	192	62	132	166	256	546	470	202	222	228	94	182	387	112	272	340	142.17	290.722	251.692	97.289
lcl|AOSW02000132.1_cds_RZR69669.1_728	NO	TRUE	TRUE	RZR69669.1	0.0841914	-0.250311	0.169709	-0.188213	0.179217	-0.303788	-0.668898	1	-0.00179806	0.221931	-0.43544	-0.696757	1	-0.00125394	0.00353626	-0.799863	-1.03439	4663	3881	3493	3458	3569	2288	3037	2843	1871	2236	2125	2099	9321	8663	8005	7291	7396	5121	6540	6100	4522	4673	4746	5019	4863.5	4044.92	3729.5	3246.73
lcl|AOSW02000132.1_cds_RZR69670.1_748	NO	TRUE	TRUE	RZR69670.1	0.0727701	-0.805782	0.929137	-0.00698007	0.11536	-0.976017	-3.18646	1	-0.00488629	0.488362	-0.161665	-1.06387	1	0.000719308	0.139602	-0.705025	-3.03399	110	71	67	9	18	14	133	4	5	20	19	7	221	206	154	13	32	33	286	15	10	40	36	7	112.484	74.7965	71.7616	8.41889
lcl|AOSW02000132.1_cds_RZR69671.1_729	NO	TRUE	TRUE	RZR69671.1	0.989673	0.0061763	0.955383	-0.00632461	0.918511	-0.0243688	-0.539611	1	0.00165068	0.677999	-0.140807	-0.837644	1	0.000297973	0.993528	0.00305019	-0.295884	31	68	27	32	43	40	33	26	18	38	39	48	63	189	58	68	101	88	74	53	55	83	83	119	31.7756	71.5426	28.9079	29.9474
lcl|AOSW02000132.1_cds_RZR69672.1_747	NO	TRUE	TRUE	RZR69672.1	0.896425	-0.00948189	0.897299	0.0164647	0.886877	-0.0321108	-0.0565485	1	-0.000999051	0.807824	0.0961943	0.346821	1	0.000166437	0.931806	-0.0233504	-0.0640121	2686	1659	3718	3598	3782	2116	3653	4304	2528	3251	2467	2743	5015	3407	7969	7036	7400	4497	7465	8591	5960	6279	5063	6084	2880.44	1703.88	3952.29	3395.2
lcl|AOSW02000132.1_cds_RZR69674.1_750	NO	TRUE	TRUE	RZR69674.1	0.995211	-0.00117992	0.945135	-0.0101262	0.88282	0.0339756	-0.166501	1	-0.000825982	0.878053	0.0659782	-0.226215	1	-0.000609653	0.903514	-0.0315365	-0.34616	181	245	223	184	287	239	191	194	189	187	172	215	366	511	457	378	563	482	400	404	384	378	360	441	190.842	253.875	237.689	173.102
lcl|AOSW02000132.1_cds_RZR69675.1_731	NO	TRUE	TRUE	RZR69675.1	0.995211	-0.00268829	0.846434	-0.0197388	0.589175	-0.127684	0.00673075	1	0.00212892	0.34131	-0.313167	-0.238795	1	0.000283698	0.642511	-0.115439	-0.3461	2515	1106	1014	2359	2657	899	1724	2495	267	1772	2137	405	4772	2250	1973	4619	5050	1776	3522	4980	520	3399	4262	761	2685.65	1138.43	1078.62	2224.36
lcl|AOSW02000132.1_cds_RZR69677.1_732	NO	TRUE	TRUE	RZR69677.1	0.995211	0.00567614	0.831094	0.020099	0.573664	0.146582	0.485844	1	-0.00165328	0.370811	0.265306	0.976322	1	-0.00026366	0.595517	0.13406	0.462794	276	346	1175	617	1196	1178	385	1197	1756	816	384	1476	563	742	2454	1263	2364	2456	824	2524	3736	1608	819	3090	284.764	362.729	1256.72	578.135
lcl|AOSW02000132.1_cds_RZR69678.1_752	NO	TRUE	TRUE	RZR69678.1	0.981784	-0.00547921	0.830826	0.0301026	0.953033	-0.0151901	-0.67347	1	-0.000625891	0.689094	0.143966	-0.113725	1	0.000459985	0.873507	0.0400801	-0.204592	71	142	72	43	94	84	87	74	95	68	94	122	149	292	154	86	188	174	187	147	224	131	195	261	72.272	149.969	77.173	40.1885
lcl|AOSW02000132.1_cds_RZR69680.1_765	NO	TRUE	TRUE	RZR69680.1	0.995211	0.00114232	0.958083	-0.00562132	0.975099	-0.00892993	0.08715	1	0.000344941	0.880964	-0.0556313	0.0612574	1	-1.5314e-05	0.956161	-0.0148871	-0.207778	99	33	41	97	107	60	124	87	17	61	86	47	219	91	104	207	215	123	258	193	45	128	203	95	101.024	34.8044	43.9284	90.7008
lcl|AOSW02000132.1_cds_RZR69681.1_733	NO	TRUE	TRUE	RZR69681.1	0.161906	0.385268	0.857042	0.0182411	0.085381	0.985438	0.600933	1	0.00122039	0.401628	0.273637	0.0239414	1	-0.000413011	0.132854	0.628492	1.05524	4350	7845	7698	11433	11238	13471	5467	4201	9756	4142	13350	29247	11122	24046	21517	31963	29652	37921	17403	12090	26876	10963	39313	82799	4015.69	8748.83	8398.2	10457
lcl|AOSW02000132.1_cds_RZR69682.1_734	NO	TRUE	TRUE	RZR69682.1	0.995211	-0.00794843	0.963535	0.00412905	0.881944	-0.0354712	0.584638	1	-0.000198032	0.991862	-0.00711107	0.995177	1	0.000334113	0.949902	-0.0162368	0.376386	14	5	7	25	14	5	22	23	5	13	13	7	28	9	14	49	32	13	48	51	16	31	27	18	14.8723	5.16067	7.45224	23.5512
lcl|AOSW02000132.1_cds_RZR69683.1_720	NO	TRUE	TRUE	RZR69683.1	0.995211	0.000751912	0.941863	0.00837043	0.856406	-0.0383479	-0.762673	1	0.000697648	0.900872	-0.0522179	-0.451734	1	0.000637869	0.938335	0.0206551	-0.094622	26	50	22	23	29	23	19	24	24	28	41	31	43	113	51	47	57	44	51	47	57	61	91	70	27.109	52.121	23.4908	21.5934
lcl|AOSW02000132.1_cds_RZR69684.1_719	NO	TRUE	TRUE	RZR69684.1	0.995211	0.00179638	0.896274	-0.0131051	0.599606	-0.114762	-0.295959	1	0.00324442	0.355038	-0.315794	-0.479412	1	0.000595482	0.792924	-0.0662224	-0.13151	356	407	183	341	379	206	228	361	86	377	464	112	623	899	630	715	844	565	568	772	348	757	1047	471	372.084	423.715	195.326	320.289
lcl|AOSW02000132.1_cds_RZR69685.1_722	NO	TRUE	TRUE	RZR69685.1	0.49043	-0.0654029	0.657473	-0.0659863	0.349245	-0.263114	-0.902472	1	-0.000548795	0.310012	-0.373588	-0.938639	1	-0.000451347	0.0996498	-0.628322	-1.29342	279	182	155	107	198	101	175	82	64	89	103	89	532	412	347	218	423	225	390	183	157	188	226	195	284.973	191.852	166.046	100.069
lcl|AOSW02000904.1_cds_RZR59179.1_11249	NO	TRUE	FALSE	RZR59179.1	0.995211	-0.00398738	0.86493	-0.0100075	0.656152	-0.0929782	-1.33523	1	0.00604789	0.489369	-0.0797628	-2.27224	1	0.00248811	0.737561	-0.0582344	-1.13464	5	9	0	0	4	0	1	0	0	1	3	0	7	15	0	0	13	0	4	2	0	4	9	0	4.70124	10.0263	0	0
lcl|AOSW02000132.1_cds_RZR69686.1_721	NO	TRUE	TRUE	RZR69686.1	0.995211	-0.00350344	0.77538	-0.0441876	0.6709	-0.0866986	0.090528	1	0.000642965	0.35281	-0.316744	-0.401081	1	-0.000308813	0.47374	-0.193896	-0.363561	312	123	84	234	347	110	194	150	63	216	93	104	609	266	189	499	699	256	433	339	143	441	209	288	328.486	127.554	89.5539	220.082
lcl|AOSW02000132.1_cds_RZR69687.1_716	NO	TRUE	TRUE	RZR69687.1	0.800424	-0.0581739	0.812467	0.0254445	0.715708	-0.0882721	-1.78922	1	-0.00300943	0.719747	0.0813537	0.587513	1	0.00318355	0.982115	0.00603555	-0.298485	43	32	133	34	19	15	35	78	173	55	1	119	97	69	309	81	42	36	75	179	411	120	2	282	41.4677	34.8379	143.835	31.4337
lcl|AOSW02000132.1_cds_RZR69688.1_715	NO	TRUE	TRUE	RZR69688.1	0.757465	-0.0156319	0.851264	-0.0263959	0.595551	-0.107231	-0.379132	1	-0.000501255	0.626193	-0.176444	-0.201899	1	-0.000137192	0.460208	-0.195614	-0.530834	129	110	84	111	140	69	91	130	64	96	67	84	273	226	218	220	287	170	204	294	176	183	154	224	135.264	114.32	89.6117	104.32
lcl|AOSW02000132.1_cds_RZR69689.1_756	NO	TRUE	TRUE	RZR69689.1	0.150944	-0.400267	0.953521	-0.00646	0.685196	-0.084047	-1.17599	0.5866	-0.0355361	0.849085	0.0695454	-0.4075	1	-0.000738515	0.350116	-0.281835	-1.31248	205	399	348	92	184	214	331	126	240	77	253	84	444	938	914	218	410	552	836	303	607	177	714	215	198.892	432.898	375.956	85.1661
lcl|AOSW02000132.1_cds_RZR69690.1_738	NO	TRUE	TRUE	RZR69690.1	0.988653	-0.010144	0.914142	-0.0101754	0.705661	-0.0826465	-1.09992	1	0.000399427	0.638077	-0.135189	-0.938019	1	0.000170647	0.721743	-0.0863681	-0.582876	50	26	13	18	10	18	15	16	7	9	30	17	102	56	34	40	23	43	32	39	37	20	87	50	50.7459	27.504	13.9406	16.8136
lcl|AOSW02000132.1_cds_RZR69691.1_737	NO	TRUE	TRUE	RZR69691.1	0.362245	-0.187158	0.991944	-0.00059645	0.109733	-0.982053	-1.4206	1	-0.000257664	0.449624	-0.220445	-0.36377	1	0.00207756	0.377454	-0.26904	-1.04285	359	155	94	82	152	47	377	125	35	117	160	53	654	318	217	180	287	105	727	248	82	224	326	140	382.221	159.793	100.038	77.2788
lcl|AOSW02000901.1_cds_RZR59186.1_11111	NO	TRUE	FALSE	RZR59186.1	0.967373	-0.0293717	0.912654	-0.00699042	0.786708	-0.0627553	-2.10524	1	-0.000909892	0.791229	-0.0396372	-1.25832	1	-0.00013626	0.726119	-0.0682023	-2.70507	1	3	9	0	0	2	0	0	2	1	1	0	2	6	18	0	0	6	3	0	7	2	4	0	0.903892	3.38022	9.8638	0
lcl|AOSW02000132.1_cds_RZR69692.1_736	NO	TRUE	TRUE	RZR69692.1	0.973296	-0.0211491	0.839884	-0.016812	0.29622	-0.438273	0.370717	1	0.00621201	0.194157	-0.481623	0.426895	1	0.00108664	0.417333	-0.237973	-0.145104	139	54	15	138	171	18	132	164	0	141	49	7	263	119	1	286	339	35	282	353	0	280	110	9	141.698	56.9374	16.064	128.958
lcl|AOSW02000132.1_cds_RZR69693.1_742	NO	TRUE	TRUE	RZR69693.1	0.945608	-0.00340465	0.952868	0.0100918	0.935125	0.0221009	-0.416504	1	-0.00182465	0.63819	0.16224	-0.239393	1	-0.000442863	0.933873	-0.0215021	-0.335293	1316	1333	1636	1058	1491	1269	1218	1135	1241	800	1679	1377	2511	2700	3442	2126	2938	2659	2463	2276	2759	1517	3478	2948	1381.18	1384.67	1745.04	994.499
lcl|AOSW02000132.1_cds_RZR69694.1_741	NO	TRUE	TRUE	RZR69694.1	0.844392	-0.0259389	0.839884	-0.0221353	0.787284	-0.0560654	-0.503377	1	-0.00126865	0.779491	-0.0948616	-0.435003	1	-0.000630494	0.502457	-0.180217	-0.96312	480	717	377	316	528	485	782	171	226	344	233	306	912	1507	794	640	1054	1024	1632	358	533	679	499	669	500.135	747.687	402.59	296.638
lcl|AOSW02000132.1_cds_RZR69695.1_740	NO	TRUE	TRUE	RZR69695.1	0.529498	-0.0553105	0.831094	0.0279146	0.795162	-0.0515094	-0.979926	1	-0.00326448	0.616985	0.173879	-0.297687	1	0.000259906	0.88165	-0.0377936	-0.376194	68	88	50	32	29	48	58	38	65	23	92	47	119	191	101	63	66	114	122	81	137	57	217	107	69.0336	93.076	53.6152	29.8924
lcl|AOSW02000132.1_cds_RZR69696.1_739	NO	TRUE	TRUE	RZR69696.1	0.997286	0.00111742	0.917868	-0.0095268	0.73037	0.0756653	0.0630108	1	-0.00197584	0.818395	0.0684612	-0.309994	1	-0.00223523	0.923614	-0.0237384	-0.605958	10	13	9	12	14	14	11	10	6	1	17	9	20	28	17	23	30	28	24	21	12	1	33	18	10.2212	13.6985	9.64031	11.2242
lcl|AOSW02000132.1_cds_RZR69697.1_718	NO	TRUE	TRUE	RZR69697.1	0.995211	0.00490633	0.911708	0.0113453	0.569029	0.135686	0.732789	1	-0.00107979	0.480392	0.220962	0.862601	1	-0.000566352	0.730897	0.0854145	0.435291	26	32	43	87	75	39	55	69	49	33	30	77	50	66	101	180	161	87	117	147	138	64	61	194	27.2508	33.2644	45.8758	81.7581
lcl|AOSW02000132.1_cds_RZR69698.1_717	NO	TRUE	TRUE	RZR69698.1	0.848403	0.0283029	0.855713	0.0189303	0.288776	0.391694	0.816782	1	-0.00036353	0.351367	0.309502	0.621943	1	-0.000468944	0.391988	0.249147	0.805314	21	30	56	80	78	65	31	72	70	42	59	98	38	64	118	164	152	133	61	143	136	77	125	222	22.1744	31.0626	59.6749	75.2817
lcl|AOSW02000132.1_cds_RZR69700.1_723	NO	TRUE	TRUE	RZR69700.1	0.995211	0.00303353	0.831094	0.0240111	0.988794	0.00555721	-0.353656	1	0.00030918	0.799525	0.0868218	-0.0476892	1	0.000741194	0.710631	0.0911176	0.107698	22	36	42	21	31	31	18	20	49	43	38	37	45	79	82	51	70	70	36	45	110	91	83	74	22.5362	37.8886	44.9724	19.6506
lcl|AOSW02000132.1_cds_RZR69701.1_735	NO	TRUE	TRUE	RZR69701.1	0.995211	-0.000234874	0.925882	0.0170989	0.917628	0.0281629	0.0706308	1	-0.000588994	0.759666	0.106573	0.0790262	1	-5.79902e-05	0.903131	0.0289849	0.120827	654	879	733	785	980	766	755	896	592	706	974	710	1029	1492	1043	1258	1791	1460	1284	1503	1189	1316	1664	1451	685.161	913.948	782.078	737.642
lcl|AOSW02000132.1_cds_RZR69702.1_761	NO	TRUE	TRUE	RZR69702.1	0.975612	0.00311805	0.829723	0.0412619	0.560118	0.119363	0.165035	1	-0.000440208	0.369267	0.314189	0.288126	1	5.47843e-05	0.461577	0.188533	0.250681	1496	1392	2302	2138	3015	2196	2150	2697	1850	2125	2763	2176	2696	2735	4707	3923	5492	4165	4193	5121	3688	3926	5342	4411	1579.57	1441.35	2453.09	2011.88
lcl|AOSW02000132.1_cds_RZR69703.1_762	NO	TRUE	TRUE	RZR69703.1	0.711549	-0.0173612	0.590882	0.0837549	0.879134	-0.0344664	-0.487695	1	-0.0019455	0.394408	0.302593	0.23986	1	0.000836787	0.830783	0.0552321	-0.0623565	733	1129	894	667	817	829	1036	1225	1024	846	811	1223	1366	2385	1916	1364	1607	1782	2167	2518	2272	1651	1709	2716	760.514	1180.01	955.327	625.639
lcl|AOSW02000132.1_cds_RZR69704.1_759	NO	TRUE	TRUE	RZR69704.1	0.995211	0.00280575	0.886009	0.0149645	0.577761	0.121161	0.263075	1	-0.0010138	0.44567	0.259224	0.34951	1	-0.000403378	0.704498	0.0952873	0.131501	963	526	1643	1284	1756	1403	919	1538	1546	1018	1254	1570	1870	1090	3307	2603	3490	2847	1912	3133	3100	1986	2592	3143	1007.39	547.345	1753.42	1206.21
lcl|AOSW02000132.1_cds_RZR69705.1_760	NO	TRUE	TRUE	RZR69705.1	0.972659	-0.00374543	0.780447	-0.0527755	0.560919	-0.118834	-0.340291	1	0.000412509	0.325945	-0.356313	-0.569046	1	-0.000226031	0.37881	-0.233142	-0.566913	636	415	387	439	575	342	391	410	200	370	464	256	1164	815	789	870	1114	705	808	814	428	693	943	544	661.742	433.091	413.362	411.994
lcl|AOSW02000132.1_cds_RZR69706.1_757	NO	TRUE	TRUE	RZR69706.1	0.995211	-0.00385739	0.648745	0.0555401	0.997857	-0.00352439	0.525988	1	-0.000557977	0.539626	0.0818309	3.23422	1	0.0126837	0.573343	0.107104	2.3084	0	0	5	16	3	0	0	100	15	20	0	32	0	7	51	74	11	6	15	505	67	130	0	150	0	0	6.27655	12.3649
lcl|AOSW02000132.1_cds_RZR69707.1_758	NO	TRUE	TRUE	RZR69707.1	0.531598	-0.087022	0.861945	0.015972	0.463659	-0.21413	-1.30864	1	-0.000967812	0.968516	-0.0195889	-0.0703734	1	0.00136971	0.751865	-0.0768624	-0.690999	58	77	86	34	30	39	48	112	33	45	24	82	144	209	266	103	86	102	163	351	129	118	67	234	53.2466	86.1132	93.9443	31.0479
lcl|AOSW02000132.1_cds_RZR69708.1_755	NO	TRUE	TRUE	RZR69708.1	0.995211	0.00193895	0.812467	-0.0322938	0.972885	-0.0102339	0.342439	1	0.000491794	0.583745	-0.162965	-0.203761	1	-0.000786501	0.701698	-0.0931436	-0.458101	122	75	62	95	214	104	163	62	19	92	106	27	227	170	142	190	441	228	351	135	42	187	224	50	128.224	77.8487	66.1175	89.3213
lcl|AOSW02000132.1_cds_RZR69709.1_744	NO	TRUE	TRUE	RZR69709.1	0.38112	-0.150947	0.830826	-0.0270233	0.263282	-0.446376	-2.12983	1	-0.000825306	0.395734	-0.269251	-1.86825	1	2.05107e-06	0.178443	-0.540324	-1.8371	76	55	39	15	10	17	11	18	16	7	37	12	143	97	82	32	20	35	22	38	34	14	74	24	79.1789	57.3575	41.648	14.0806
lcl|AOSW02000132.1_cds_RZR69710.1_743	NO	TRUE	TRUE	RZR69710.1	0.995211	0.000822696	0.934674	0.0105466	0.602427	0.105886	0.149526	1	-0.0011563	0.477807	0.248223	0.260323	1	-0.000552188	0.806168	0.0637955	-0.00735595	437	250	453	448	620	480	365	508	473	368	376	511	834	476	807	816	1145	885	678	986	971	681	705	1000	462.61	258.508	482.533	421.771
lcl|AOSW02000132.1_cds_RZR69711.1_763	NO	TRUE	TRUE	RZR69711.1	0.578265	-0.0657183	0.918324	-0.0110388	0.679705	-0.0867296	-1.38947	1	-0.00215585	0.899355	-0.049618	-0.713423	1	-0.000284197	0.502457	-0.180113	-1.19386	31	30	29	5	19	15	9	14	17	6	17	15	83	85	82	21	51	45	55	32	67	15	61	54	23.6545	36.4417	34.4002	4.00558
lcl|AOSW02000132.1_cds_RZR69712.1_764	NO	TRUE	TRUE	RZR69712.1	0.173973	-0.229015	0.88155	-0.0182699	0.0749935	-0.67083	-0.616224	1	-0.000936578	0.396699	-0.300792	-0.093663	1	0.000397706	0.127424	-0.467598	-0.635169	1291	1097	618	897	1062	467	1251	1131	478	977	549	548	2507	2332	1723	1955	2182	1142	2774	2625	1357	2052	1319	1382	1379.46	1128.8	657.319	845.898
lcl|AOSW02000132.1_cds_RZR69713.1_754	NO	TRUE	TRUE	RZR69713.1	0.837762	-0.0151761	0.88155	-0.0177575	0.713196	-0.0712251	0.17322	1	-0.000697482	0.78494	-0.105363	0.301636	1	-0.000200334	0.567271	-0.149592	-0.129255	438	287	250	448	588	283	481	578	209	543	154	245	825	558	517	907	1145	606	1017	1152	448	1070	338	504	468.817	295.055	265.833	422.607
lcl|AOSW02000132.1_cds_RZR69714.1_753	NO	TRUE	TRUE	RZR69714.1	0.546246	-0.105687	0.984479	0.00144775	0.0801085	-1.16015	-1.57728	1	0.000335801	0.372679	-0.269604	-0.221882	1	0.00326983	0.405272	-0.247082	-0.502165	686	1189	453	230	539	257	1640	412	146	1330	419	148	1336	2662	998	467	1057	563	3578	840	344	2608	888	355	729.749	1226.32	482.161	216.724
lcl|AOSW02000134.1_cds_RZR69662.1_767	NO	TRUE	TRUE	RZR69662.1	0.995211	-0.00269668	0.958664	-0.00578316	0.95464	-0.0149212	-0.46075	1	-0.000154189	0.941341	-0.0338729	-0.489608	1	-9.84127e-05	0.885024	-0.0361878	-0.489722	1032	1353	965	856	939	988	521	847	890	877	372	1260	2413	3934	2754	2322	2572	2901	1692	2425	2546	2331	1071	3696	920.467	1535.63	1061.75	774.512
lcl|AOSW02000134.1_cds_RZR69663.1_766	NO	TRUE	TRUE	RZR69663.1	0.975612	-0.0212242	0.775792	-0.0335487	0.55867	-0.168569	0.116965	1	0.00198038	0.303368	-0.264689	-0.667896	1	-0.000708581	0.367305	-0.272197	-0.545555	50	2	6	19	33	8	12	25	0	22	2	5	91	2	14	60	75	19	24	54	6	65	7	10	46.0366	2.2291	6.53971	17.349
lcl|AOSW02000135.1_cds_RZR69661.1_768	NO	TRUE	TRUE	RZR69661.1	0.712806	0.0150737	0.991878	0.00104238	0.240024	0.261491	0.331918	1	-9.69252e-05	0.51416	0.223529	0.0270453	1	-0.00101103	0.547569	0.151606	0.100715	511	522	686	656	1165	892	577	764	511	596	780	751	1013	1133	1411	1318	2257	1806	1211	1553	1072	1140	1631	1574	530.324	545.506	733.027	615.352
lcl|AOSW02000136.1_cds_RZR69659.1_770	NO	TRUE	TRUE	RZR69659.1	0.00557566	-1.1705	0.878833	-0.0158247	5.69842e-05	-2.0566	-1.90756	1	-0.00327527	0.199906	-0.497822	-0.855809	1	0.00108205	0.000912653	-1.59114	-1.63505	1256	2479	1375	726	527	344	1375	984	588	817	557	435	2426	5289	3018	1530	1141	746	2936	2046	1372	1637	1169	1046	1320.37	2572.85	1466.26	682.631
lcl|AOSW02000137.1_cds_RZR69656.1_773	NO	TRUE	TRUE	RZR69656.1	NA	-0.00384997	NA	0.00219811	0.598064	-0.128227	-1.84198	1	0.00156786	0.634844	-0.13997	-1.60298	1	0.00160325	0.91443	-0.0264352	-0.62448	129	752	130	99	134	136	91	122	145	123	453	233	256	1707	292	202	276	270	197	257	302	242	1022	484	128.572	803.59	139.812	92.1485
lcl|AOSW02000137.1_cds_RZR69657.1_772	NO	TRUE	TRUE	RZR69657.1	0.867645	0.0238941	0.977918	-0.00267496	0.926168	0.0230946	-0.445545	1	0.00222327	0.85522	-0.0649573	-0.782307	1	0.000204202	0.809684	0.059353	0.181855	315	1259	420	562	649	550	398	294	352	326	1627	571	622	2639	958	1067	1377	1235	903	670	922	698	3783	1299	329.646	1309.82	448.199	527.989
lcl|AOSW02000137.1_cds_RZR69658.1_771	NO	TRUE	TRUE	RZR69658.1	0.995211	-0.0030325	0.987706	-0.00134041	0.964636	-0.0118191	-0.36295	1	-0.000254674	1	-0.00323315	-0.238688	1	-4.04984e-05	0.928912	-0.0235607	-0.340612	525	2221	1251	1087	1688	1415	1815	1313	700	1098	1620	1087	1630	5314	3384	2437	3595	3446	3963	2953	2293	2339	3725	3212	550.956	2307.2	1334.4	1021.74
lcl|AOSW02000139.1_cds_RZR69608.1_780	NO	TRUE	TRUE	RZR69608.1	0.995211	0.00362378	0.93825	-0.00566461	0.725684	-0.0848137	-1.53275	1	0.00545692	0.517519	-0.129819	-1.68061	1	0.00121892	0.857874	-0.0399618	-0.463659	7	17	5	1	10	6	8	0	1	10	4	8	9	41	12	0	19	8	19	0	3	24	9	16	7.24698	17.7959	5.34639	0.9378
lcl|AOSW02000139.1_cds_RZR69609.1_807	NO	TRUE	TRUE	RZR69609.1	0.929471	-0.00323279	0.857042	-0.02868	0.856198	-0.0425546	-0.0251969	1	-0.000703389	0.832731	-0.0798057	-0.0723043	1	-0.000453757	0.632824	-0.113858	-0.22519	1415	1064	1077	1211	1718	1116	1416	1310	732	1146	1055	1009	2545	2282	2486	2621	3558	2546	2866	2664	1911	2598	2127	2321	1476	1108.87	1149.9	1137.03
lcl|AOSW02000139.1_cds_RZR69610.1_806	NO	TRUE	TRUE	RZR69610.1	0.995211	0.00301656	0.736658	0.0454459	0.567846	0.140537	0.0435379	1	-0.00161611	0.264429	0.411139	0.776375	1	0.000138908	0.432562	0.221171	0.565442	28	84	154	60	136	129	90	112	247	79	161	206	62	175	324	131	277	263	174	235	498	150	344	432	27.7932	89.9687	165.734	55.8021
lcl|AOSW02000139.1_cds_RZR69611.1_809	NO	TRUE	TRUE	RZR69611.1	0.749003	-0.0239485	0.858478	-0.0199973	0.91883	-0.024296	-0.831659	1	-0.00249568	1	-0.00395042	-0.679652	1	-0.000870523	0.532467	-0.165475	-0.996604	592	724	876	359	553	545	398	357	586	254	300	660	1144	1487	1813	718	1130	1110	850	750	1177	527	632	1327	600.663	765.999	939.422	335.319
lcl|AOSW02000139.1_cds_RZR69612.1_808	NO	TRUE	TRUE	RZR69612.1	0.391401	-0.0983259	0.914142	0.0128116	0.608662	-0.108017	-0.941771	1	-0.00241925	0.906618	0.0512875	-0.180934	1	0.000274545	0.68413	-0.102755	-0.659427	341	410	452	259	248	244	402	361	332	242	151	426	661	860	937	509	499	500	827	726	702	472	318	923	356.616	426.704	482.399	243.296
lcl|AOSW02000139.1_cds_RZR69613.1_811	NO	TRUE	TRUE	RZR69613.1	0.995211	0.00095555	0.934674	-0.0117373	0.9928	-0.00470163	-0.30256	1	0.000309081	0.85142	-0.0772479	-0.518585	1	-8.32161e-05	0.944715	-0.0193805	-0.311461	1542	2980	1764	1683	2403	2089	1777	1668	1169	1533	2712	1673	3160	6543	3752	3569	4978	4481	3898	3614	2500	3148	5959	3501	1538.86	3182.14	1896.75	1566.92
lcl|AOSW02000139.1_cds_RZR69614.1_810	NO	TRUE	TRUE	RZR69614.1	0.851808	-0.0241368	0.976153	-0.00317045	0.979008	-0.00807771	-0.427153	1	-0.00335042	0.828309	0.0770631	-0.0251462	1	-0.000585169	0.740568	-0.082127	-0.614612	179	80	253	136	171	150	161	192	147	86	66	191	347	172	569	279	354	324	348	410	352	185	161	438	187.393	83.2129	269.971	127.778
lcl|AOSW02000139.1_cds_RZR69615.1_777	NO	TRUE	TRUE	RZR69615.1	0.999142	0.000216246	0.863363	0.0224296	0.783947	0.0561375	-0.103433	1	-0.000642415	0.563745	0.205153	0.042466	1	-6.27317e-05	0.775664	0.073083	-0.04796	2185	1827	2788	2092	2951	2551	2039	2571	2353	2166	2196	2965	4508	4227	6270	4594	6326	5714	4776	5791	5445	4586	4988	6741	2251.68	1916.58	2982.47	1959.78
lcl|AOSW02000139.1_cds_RZR69616.1_813	NO	TRUE	TRUE	RZR69616.1	0.13855	0.537908	0.811695	-0.0274341	0.841466	0.0492753	-1.11531	0.255175	0.313388	0.334034	-0.257087	-3.61288	1	0.000221529	0.755954	0.07191	0.607128	10239	3423	2166	2260	4033	2729	393	142	617	385	29158	1105	20344	7261	4881	4647	8178	6059	893	285	1469	752	63180	2715	10711	3561.91	2311.57	2123.08
lcl|AOSW02000139.1_cds_RZR69617.1_812	NO	TRUE	TRUE	RZR69617.1	0.995211	0.00389643	0.991944	0.000736944	0.942961	-0.0176904	-0.484924	1	0.000927722	0.85142	-0.0707915	-0.610369	1	0.000356329	0.941271	0.0198301	-0.0928786	2492	1205	1723	1450	2150	1254	1597	1209	930	1020	4000	1111	4793	2498	3543	2831	4157	2572	3245	2414	1967	1989	8143	2338	2640.34	1245.44	1835.08	1365.32
lcl|AOSW02000139.1_cds_RZR69618.1_787	NO	TRUE	TRUE	RZR69618.1	0.995211	-0.000534993	0.871032	0.0182371	0.710475	0.0720941	-0.31664	1	-0.00109008	0.484964	0.242127	-0.0234478	1	-0.000242432	0.792924	0.0676073	-0.162363	493	686	880	563	734	705	507	538	926	448	632	1009	1127	1512	1943	1251	1549	1533	1255	1205	2011	987	1399	2213	488.889	735.138	947.199	523.512
lcl|AOSW02000139.1_cds_RZR69620.1_805	NO	TRUE	TRUE	RZR69620.1	0.995211	0.00207805	0.940708	-0.00990356	0.947097	-0.0169276	0.6138	1	0.00066527	0.764563	-0.114405	0.437764	1	7.27499e-05	0.957213	-0.0150647	0.331955	85	71	52	137	141	67	68	159	40	134	75	57	143	144	97	267	325	138	144	348	97	257	166	121	85.5153	75.4736	55.8405	127.754
lcl|AOSW02000139.1_cds_RZR69622.1_797	NO	TRUE	TRUE	RZR69622.1	0.995211	-0.011359	0.876422	-0.0112267	0.420966	-0.290843	-1.63303	1	0.00636672	0.310208	-0.280436	-1.78456	1	0.00204728	0.630577	-0.117081	-1.07182	19	19	26	2	13	4	7	4	1	4	25	4	31	32	44	10	25	10	13	8	11	5	57	2	19.889	19.764	27.7444	1.87906
lcl|AOSW02000139.1_cds_RZR69624.1_799	NO	TRUE	TRUE	RZR69624.1	0.995211	-0.00258104	0.857042	0.0203648	0.669178	0.0841511	-0.307491	1	-0.00231484	0.370811	0.317976	0.0139011	1	-0.000362614	0.803962	0.0644147	-0.155178	373	681	789	426	552	742	462	488	867	336	591	877	804	1557	1809	968	1200	1709	1059	1146	1933	761	1354	2093	363.156	737.375	851.865	394.65
lcl|AOSW02000901.1_cds_RZR59230.1_11183	NO	FALSE	FALSE	RZR59230.1	NA	0	NA	0	NA	0	0	NA	0	NA	0	0	NA	0	NA	0	0	0	0	0	0	0	0	0	0	0	0	0	0	0	0	0	0	0	0	0	0	0	0	0	0	0	0	0	0
lcl|AOSW02000901.1_cds_RZR59231.1_11184	NO	FALSE	FALSE	RZR59231.1	NA	0.00975534	0.991432	-0.000416792	1	0.00149482	0	1	0.00316932	1	0	0	1	0.000997117	NA	0.00691062	0	0	0	0	0	2	0	0	0	0	2	0	0	0	0	0	0	0	0	0	0	0	0	0	0	0	0	0	0
lcl|AOSW02000901.1_cds_RZR59232.1_11185	NO	FALSE	FALSE	RZR59232.1	NA	-18.2611	4.68081e-07	18.762	1	0	0	0.0136182	-6.86961	0.00147127	19.9611	0	1	0	1	0	0	0	0	0	0	0	0	0	0	6	0	0	0	0	0	0	0	0	0	0	0	0	0	0	0	0	0	0	0
lcl|AOSW02000139.1_cds_RZR69625.1_800	NO	TRUE	TRUE	RZR69625.1	0.871875	-0.0154353	0.870889	-0.0177062	0.689671	-0.0796254	-0.627267	1	-0.000450088	0.708294	-0.133839	-0.430337	1	-0.000140172	0.568671	-0.148328	-0.729688	146	249	140	111	178	141	206	117	70	107	99	151	297	500	302	237	328	289	474	237	169	213	195	336	152.929	258.925	149.378	104.3
lcl|AOSW02000139.1_cds_RZR69626.1_801	NO	TRUE	TRUE	RZR69626.1	0.868736	-0.0159525	0.857042	-0.0203249	0.695808	-0.0765867	-1.32882	1	-0.000524439	0.70974	-0.133077	-1.19896	1	-0.000204227	0.547569	-0.158961	-0.871008	111	73	146	51	41	58	41	39	52	20	92	75	248	199	315	118	96	138	99	91	144	59	239	192	105.036	80.3187	158.451	46.9471
lcl|AOSW02000139.1_cds_RZR69627.1_802	NO	TRUE	TRUE	RZR69627.1	0.904609	-0.0242714	0.657473	0.0566809	0.945766	-0.0179859	-1.0265	1	-0.00226756	0.431171	0.232733	0.690271	1	0.001333	0.764842	0.0726366	-0.0230318	989	1022	2004	862	823	786	812	1808	3412	1226	562	2763	1824	2003	4394	1669	1486	1530	1669	3420	7464	2263	1028	5412	1061.2	1049.34	2130.09	813.497
lcl|AOSW02000139.1_cds_RZR69629.1_820	NO	TRUE	TRUE	RZR69629.1	0.945579	-0.00757894	0.857042	-0.0214331	0.549542	-0.127968	-0.19861	1	0.000249627	0.458642	-0.260773	-0.120665	1	0.000112017	0.533132	-0.163981	-0.2307	424	481	307	409	565	349	609	461	156	588	245	278	871	1093	790	877	1197	843	1319	1021	449	1259	577	752	434.788	505.944	328.672	382.795
lcl|AOSW02000139.1_cds_RZR69633.1_795	NO	TRUE	TRUE	RZR69633.1	0.629777	-0.0764853	0.98902	-0.000831355	0.959963	-0.0140413	-0.344123	0.913577	-0.0188768	0.687693	0.11619	0.532199	1	-0.0010763	0.660029	-0.107841	-0.921517	1762	15134	6876	4798	10101	7868	21455	5450	7123	3633	4094	5799	3575	35448	16669	10873	22186	18933	51231	12549	19437	7834	9747	15080	1794.48	15978.9	7369.43	4484.73
lcl|AOSW02000139.1_cds_RZR69634.1_794	NO	TRUE	TRUE	RZR69634.1	0.767064	-0.0565493	0.964406	-0.0033692	0.856399	-0.0445611	-1.0076	1	-0.00464744	0.967115	0.0162649	-0.0313288	1	-0.000635178	0.670896	-0.101906	-1.09718	5	30	13	3	26	7	19	14	12	4	14	7	3	89	78	18	48	34	53	27	78	8	39	43	4.9834	32.0581	13.9812	2.79238
lcl|AOSW02000139.1_cds_RZR69635.1_789	NO	TRUE	TRUE	RZR69635.1	0.842638	-0.0293346	0.86493	0.0156382	0.970833	0.0105504	-0.331859	1	-0.0082546	0.459973	0.230804	0.522628	1	-0.000235661	0.962276	-0.012745	-0.360822	1062	3341	2851	1601	2473	2803	5160	2010	2894	1462	1438	3244	2282	8353	7366	3743	5696	7091	13195	4814	8177	3243	3685	8500	1057.07	3572.84	3066.85	1489.81
lcl|AOSW02000139.1_cds_RZR69636.1_788	NO	TRUE	TRUE	RZR69636.1	0.995211	-0.000749508	0.846434	-0.0310908	0.95506	-0.0161409	0.19922	1	-8.17919e-05	0.770556	-0.11151	0.0728521	1	-0.000436192	0.743914	-0.0815174	-0.142158	1134	795	1210	1767	1951	965	1229	1695	700	1469	949	880	2366	1776	3033	3625	3954	2384	2806	3602	1774	2885	2150	2220	1195.05	824.023	1289.81	1662.19
lcl|AOSW02000139.1_cds_RZR69637.1_786	NO	TRUE	TRUE	RZR69637.1	0.995211	-0.000484982	0.929424	-0.0113366	0.679368	-0.0806681	-0.0798016	1	0.00109894	0.504227	-0.23551	-0.0778838	1	0.00036968	0.815895	-0.0597719	-0.0400354	1008	971	633	983	1345	754	1132	1207	298	1114	1172	504	1902	1729	1456	1896	2557	1475	2234	2393	776	2056	2477	1200	1033.22	1021.59	677.729	919.945
lcl|AOSW02000139.1_cds_RZR69640.1_791	NO	TRUE	TRUE	RZR69640.1	0.879867	0.0232455	0.85654	0.0185978	0.46924	0.202121	1.11005	1	-9.04537e-05	0.448833	0.239825	1.02658	1	-0.000170753	0.458913	0.204195	0.905543	135	174	487	738	943	552	376	926	445	758	352	587	311	362	1052	1448	1806	1148	784	1926	985	1452	713	1298	140.343	181.67	520.245	692.489
lcl|AOSW02000139.1_cds_RZR69641.1_790	NO	TRUE	TRUE	RZR69641.1	0.995211	-0.0022407	0.828719	-0.0345602	0.546412	-0.131559	0.49913	1	0.00131026	0.280729	-0.406284	0.313048	1	6.99441e-05	0.505095	-0.175841	0.0831265	1048	714	519	1535	1918	554	1327	1578	208	1490	817	324	1874	1386	1007	3025	3544	1058	2685	3072	412	2841	1623	645	1117.75	735.405	552.181	1447.08
lcl|AOSW02000139.1_cds_RZR69642.1_781	NO	TRUE	TRUE	RZR69642.1	0.995211	-0.00151021	0.936562	0.0105188	0.802408	0.0506803	-0.154499	1	-0.00110131	0.599613	0.187333	0.0261148	1	-0.000317856	0.915219	0.0279999	-0.194201	1814	3693	4112	2885	4083	3632	3060	3315	3412	2622	3167	3729	4069	8808	9602	6478	8933	8346	7158	7510	8534	5503	7435	9082	1874.05	3868.81	4397.07	2703.94
lcl|AOSW02000139.1_cds_RZR69643.1_783	NO	TRUE	TRUE	RZR69643.1	0.651141	0.0644518	0.830003	0.0279803	0.973491	-0.00971766	0.065096	0.645108	0.0366824	0.871544	-0.0566744	-0.0787203	0.966712	0.0105076	0.358859	0.282678	1.13526	223	187	149	267	278	174	183	345	58	363	994	141	462	481	363	655	631	379	421	899	118	814	2384	306	207.724	207.54	162.231	244.825
lcl|AOSW02000139.1_cds_RZR69644.1_782	NO	TRUE	TRUE	RZR69644.1	0.750219	0.0361672	0.270931	0.163543	0.715	0.0744645	-0.190291	1	0.00139106	0.391481	0.279899	0.311809	1	0.00452395	0.109024	0.732273	1.24014	129	378	594	297	382	469	278	512	586	472	1796	755	239	871	1409	626	797	1084	593	1155	1332	986	4233	1727	121.687	416.602	645.065	273.201
lcl|AOSW02000139.1_cds_RZR69645.1_776	NO	TRUE	TRUE	RZR69645.1	0.995211	-0.000701057	0.959218	0.00844554	0.995299	0.00424031	-0.0666643	1	-0.000366468	0.893531	0.0583339	-0.0380534	1	1.68804e-06	0.98458	0.00596433	-0.0737544	1877	1494	1775	1582	2485	1818	2260	1681	1266	1786	2099	1518	3462	2985	3806	3136	4812	3866	4535	3325	2744	3396	4418	3356	1991.25	1543.11	1890.08	1489.95
lcl|AOSW02000139.1_cds_RZR69646.1_779	NO	TRUE	TRUE	RZR69646.1	0.842638	-0.0193124	0.837758	-0.025198	0.697339	-0.0766217	-0.267341	1	-0.000678392	0.68209	-0.144023	-0.193071	1	-0.000346745	0.484499	-0.188074	-0.509496	349	276	143	288	311	177	355	213	121	200	114	205	673	534	336	570	595	408	741	412	319	397	269	559	366.314	286.687	152.529	270.718
lcl|AOSW02000139.1_cds_RZR69647.1_778	NO	TRUE	TRUE	RZR69647.1	0.972226	-0.00711318	0.881626	0.0162304	1	0.00216106	-0.767915	1	-0.00111438	0.692914	0.140421	-0.312566	1	3.96358e-05	0.974421	0.00915308	-0.412064	126	100	199	70	125	113	77	89	181	85	103	163	256	282	496	163	277	276	165	190	444	167	252	451	117.369	110.984	216.671	64.1863
lcl|AOSW02000139.1_cds_RZR69648.1_821	NO	TRUE	TRUE	RZR69648.1	0.984555	-0.00471519	0.789196	-0.048307	0.727497	-0.0668455	-0.467997	1	0.000136058	0.449822	-0.261812	-0.459216	1	-0.00043804	0.472949	-0.192237	-0.46041	69	52	51	48	72	51	39	67	16	43	39	36	101	144	82	91	105	90	84	110	64	74	74	122	63.7824	57.9509	55.6215	43.9193
lcl|AOSW02000139.1_cds_RZR69650.1_819	NO	TRUE	TRUE	RZR69650.1	0.934885	0.0127153	0.941544	0.00833517	0.400458	0.234702	0.597203	1	-0.000482682	0.46292	0.247353	0.352792	1	-0.000706453	0.60719	0.132042	0.278139	622	736	1449	1507	1924	1611	966	1353	1319	1106	921	1741	1216	1525	2931	3000	3838	3265	1967	2729	2671	2128	1898	3533	656.898	761.999	1544.05	1418.16
lcl|AOSW02000139.1_cds_RZR69651.1_816	NO	TRUE	TRUE	RZR69651.1	0.995211	0.00328865	0.991011	0.000947919	0.62922	-0.0953131	-0.170526	1	0.00293015	0.504965	-0.234786	-0.246202	1	0.00126294	0.989073	0.004524	0.217562	2322	1767	1631	2585	2433	1273	1158	2659	1121	3498	2073	1630	4139	3412	3302	4822	4460	2493	2258	5081	2622	6368	3946	3832	2465.7	1824.16	1736.48	2435.02
lcl|AOSW02000139.1_cds_RZR69652.1_785	NO	TRUE	TRUE	RZR69652.1	0.995211	0.000404389	0.950056	-0.0112926	0.958744	-0.0156585	-0.33894	1	0.000449461	0.83623	-0.0774875	-0.438026	1	4.12355e-05	0.953586	-0.0155786	-0.193766	1988	2618	2523	1942	2404	2166	1694	1813	1606	1790	2450	2318	3379	5236	5533	3989	4581	4600	3636	3580	3566	3421	5639	5060	1985.62	2794.28	2712.5	1808.36
lcl|AOSW02000139.1_cds_RZR69653.1_784	NO	TRUE	TRUE	RZR69653.1	0.995211	-0.000857239	0.811695	-0.0453672	0.856198	-0.0399109	0.014896	1	0.000294974	0.514989	-0.23003	-0.305773	1	-0.000426497	0.611844	-0.129162	-0.479651	573	593	461	644	849	498	586	666	196	456	565	372	1027	1247	1284	1290	1743	1297	1182	1171	732	892	1081	930	529.671	660.863	502.775	589.25
lcl|AOSW02000139.1_cds_RZR69654.1_815	NO	TRUE	TRUE	RZR69654.1	0.829325	-0.0394172	0.830826	-0.023699	0.14578	-0.798753	-0.51846	1	0.00108543	0.205372	-0.504236	-0.473404	1	0.000639372	0.244726	-0.427714	-0.912348	1121	432	176	745	625	126	611	680	86	506	396	121	1998	864	365	1458	1155	268	1232	1381	159	979	829	213	1187.62	446.519	187.451	701.482
lcl|AOSW02000139.1_cds_RZR69655.1_814	NO	TRUE	TRUE	RZR69655.1	0.995211	0.00581565	0.844814	0.021023	0.912678	-0.0265288	-0.805846	1	0.00162119	1	-0.00284613	-0.54939	1	0.00187147	0.706009	0.0922199	0.292389	1412	579	884	593	782	661	911	581	451	484	3018	708	2258	1112	1547	1005	1271	1136	1649	1082	893	814	5455	1265	1404.82	619.334	950.996	551.764
lcl|AOSW02000140.1_cds_RZR69572.1_829	NO	TRUE	TRUE	RZR69572.1	0.995211	0.00952164	0.96059	-0.00459393	0.841893	0.0450209	0.635225	1	0.000186505	0.979875	0.0128171	0.23102	1	-0.000417912	0.93578	0.0201594	0.275908	16	15	16	19	48	25	12	19	21	44	10	10	26	36	38	38	98	55	27	42	49	94	20	14	16.7093	15.6228	17.0799	17.8434
lcl|AOSW02000140.1_cds_RZR69573.1_828	NO	TRUE	TRUE	RZR69573.1	0.995211	0.000920383	0.902979	0.017411	0.844116	-0.043008	-0.158492	1	0.0008979	0.906841	-0.0534889	-0.073777	1	0.000853101	0.86398	0.0431976	0.126455	1378	1506	1165	1360	1751	1225	1253	1540	1020	1917	1240	1513	2301	2717	2373	2374	3096	2503	2288	2733	2353	3292	2373	3345	1467.61	1552.31	1239.76	1281.77
lcl|AOSW02000140.1_cds_RZR69574.1_827	NO	TRUE	TRUE	RZR69574.1	0.675048	-0.0773967	0.864055	0.012956	0.0636406	-1.33114	-2.21008	1	0.000735013	0.53581	-0.169646	-0.591532	0.624417	0.0322213	0.675885	-0.101782	-0.242557	184	444	95	42	105	55	247	117	114	509	61	99	377	1043	231	87	233	127	554	252	339	1090	148	247	191.494	463.295	101.467	39.418
lcl|AOSW02000140.1_cds_RZR69575.1_826	NO	TRUE	TRUE	RZR69575.1	0.977096	0.0129962	0.857042	0.0153557	0.927913	0.0238285	-0.416453	1	0.000941287	0.857235	0.057431	-0.118006	1	0.000745034	0.675995	0.101943	0.0971938	152	354	480	163	335	372	105	174	529	470	158	541	255	743	989	319	593	796	226	370	1096	840	314	1111	150.126	380.216	516.994	151.446
lcl|AOSW02000140.1_cds_RZR69576.1_833	NO	TRUE	TRUE	RZR69576.1	0.995211	-0.00330348	0.794031	-0.0416851	0.432936	-0.208348	-0.143563	1	0.00243404	0.165155	-0.579071	-0.536172	1	7.75265e-05	0.377454	-0.250964	-0.471145	1553	1326	726	1516	1818	744	1142	1478	202	1362	1144	405	3052	2943	1668	3195	3795	1665	2463	3117	527	2801	2574	1002	1603.64	1389.49	776.39	1420.73
lcl|AOSW02000140.1_cds_RZR69578.1_831	NO	TRUE	TRUE	RZR69578.1	0.977096	0.00394244	0.620611	-0.0795542	0.764824	0.0599297	0.301026	1	3.26667e-05	0.70145	-0.14379	-0.43419	1	-0.00236907	0.707377	-0.0946823	-0.319469	92	124	79	102	192	127	95	88	47	75	109	65	174	277	174	224	411	302	194	180	122	156	252	172	96.3135	128.98	84.2991	95.8337
lcl|AOSW02000140.1_cds_RZR69579.1_830	NO	TRUE	TRUE	RZR69579.1	0.660551	0.0299387	0.974574	-0.00403103	0.186065	0.401744	0.578986	1	-5.34786e-05	0.540177	0.217042	0.0680395	1	-0.00137091	0.564401	0.150339	0.213116	474	792	781	887	1423	1276	777	611	722	723	819	1024	887	1576	1629	1780	2824	2633	1582	1240	1547	1458	1721	2139	492.381	827.251	834.417	832.182
lcl|AOSW02000140.1_cds_RZR69580.1_835	NO	TRUE	TRUE	RZR69580.1	0.999924	-5.2365e-07	0.942495	-0.0113403	0.979008	-0.00872448	0.0614539	1	0.000112299	0.898823	-0.0567657	-0.0149825	1	-0.000103381	0.920349	-0.0259418	-0.0470953	1085	692	953	1257	1392	853	899	1367	607	1053	1087	766	2032	1484	2085	2519	2718	1838	1854	2800	1382	2081	2329	1785	1145.94	716.423	1015.5	1182.91
lcl|AOSW02000140.1_cds_RZR69581.1_834	NO	TRUE	TRUE	RZR69581.1	0.995211	0.00052168	0.897061	0.0168207	0.765505	0.0599738	-0.141185	1	-0.000640005	0.586257	0.1944	-0.0516499	1	-0.000151943	0.800287	0.0654091	-0.078064	603	900	1243	758	1201	1088	899	908	877	755	1220	987	1514	2266	3186	1880	2832	2726	2346	2330	2239	1747	3160	2615	587.085	974.505	1342.04	702.218
lcl|AOSW02000140.1_cds_RZR69583.1_846	NO	TRUE	TRUE	RZR69583.1	0.00679979	0.997272	0.830826	0.0306958	0.00290979	1.54887	1.20278	1	0.00383757	0.280432	0.410857	0.365221	1	-0.000255976	0.00264425	1.37497	1.22106	99	124	153	258	422	375	148	146	209	275	286	427	191	271	330	522	847	793	305	297	423	555	597	908	102.39	129.826	163.578	241.858
lcl|AOSW02000140.1_cds_RZR69584.1_847	NO	TRUE	TRUE	RZR69584.1	0.988653	-0.0152311	0.830826	-0.0226024	0.805938	-0.0589139	-0.161466	1	-0.000132648	0.566026	-0.133861	-0.24497	1	-0.00108847	0.55589	-0.151667	-0.479232	273	992	178	232	753	569	1059	190	92	889	31	190	514	2137	418	482	1543	1305	2261	398	197	1796	68	434	272.559	1059.04	191.382	216.017
lcl|AOSW02000140.1_cds_RZR69586.1_851	NO	TRUE	TRUE	RZR69586.1	0.5794	-0.104293	0.952288	-0.00498346	0.334369	-0.384112	-1.51697	1	-0.000468073	0.534297	-0.150128	-0.499947	1	0.00110507	0.467158	-0.201629	-1.40655	1753	295	185	405	429	162	1461	200	102	282	608	114	3281	594	445	777	822	349	2903	399	236	557	1228	258	1904.42	300.96	196.255	383.044
lcl|AOSW02000140.1_cds_RZR69587.1_854	NO	TRUE	TRUE	RZR69587.1	0.995211	0.00259335	0.907799	-0.0135426	0.933504	0.0203575	0.0539871	1	0.000130033	0.92474	-0.042661	-0.151828	1	-0.000338196	0.954086	-0.0162253	-0.140451	713	882	792	1183	1125	775	1187	442	498	694	676	964	1401	1971	1912	2480	2268	1780	2692	976	1296	1435	1523	2416	747.236	916.894	844.98	1111.7
lcl|AOSW02000140.1_cds_RZR69588.1_855	NO	TRUE	TRUE	RZR69588.1	0.214696	-0.319725	0.959218	-0.00345158	0.934218	-0.0245519	-0.451438	0.0180879	-3.16316	0.32494	0.231153	2.86487	1	-0.0109779	0.375756	-0.248162	-2.13301	12	25	10	3	12	19	259	6	5	1	3	3	23	60	26	12	31	51	847	17	11	6	10	14	10.8856	28.1316	10.9554	2.72946
lcl|AOSW02000140.1_cds_RZR69589.1_837	NO	TRUE	TRUE	RZR69589.1	0.755222	0.0519729	0.914043	0.00972954	0.351956	0.346851	0.436032	1	-1.72797e-05	0.477519	0.198771	-0.0345841	1	-0.000710767	0.477422	0.196315	0.49786	21	137	115	85	161	233	106	26	148	52	320	167	105	312	252	204	384	466	269	90	280	114	655	349	20.0821	149.856	124.561	78.44
lcl|AOSW02000901.1_cds_RZR59272.1_11159	NO	TRUE	FALSE	RZR59272.1	0.995211	-0.00278453	0.943917	-0.00468812	0.71515	-0.0865316	1.23954	1	0.0037674	0.606676	-0.083248	1.53706	1	0.00172292	0.833668	-0.0439331	1.08858	0	2	2	4	6	0	3	3	0	4	1	1	0	0	8	8	12	2	9	13	2	8	4	5	0	2.2155	2.1532	3.56347
lcl|AOSW02000140.1_cds_RZR69591.1_845	NO	TRUE	TRUE	RZR69591.1	0.27811	-0.175347	0.927323	0.0105876	0.647026	-0.0936346	-1.10601	1	-0.0058985	0.810333	0.0891349	-0.24964	1	5.87476e-05	0.622764	-0.124417	-0.902959	146	407	525	161	183	242	219	387	303	151	241	262	314	903	1180	335	377	555	482	837	731	316	526	593	147.521	431.606	563.385	150.259
lcl|AOSW02000140.1_cds_RZR69592.1_853	NO	TRUE	TRUE	RZR69592.1	0.995211	0.000904056	0.85654	-0.0193045	0.657694	-0.0918654	0.153191	1	0.00222739	0.372679	-0.296714	-0.162	1	0.000281826	0.7403	-0.0826533	-0.169291	1263	611	523	1329	1490	499	1279	874	185	913	1154	373	2567	1468	1171	2973	3217	1117	2907	1988	451	1917	2584	978	1347.84	629.125	556.385	1253.01
lcl|AOSW02000140.1_cds_RZR69593.1_836	NO	TRUE	TRUE	RZR69593.1	0.129478	0.510772	0.984489	0.0015339	0.273704	0.443831	1.62888	1	0.00368984	0.792205	0.0846644	0.444528	1	-0.000416309	0.339271	0.303346	1.24669	159	68	137	441	613	315	318	130	73	161	682	166	290	140	314	895	1228	692	650	271	178	317	1445	389	167.199	70.5632	146.086	414.678
lcl|AOSW02000140.1_cds_RZR69595.1_839	NO	TRUE	TRUE	RZR69595.1	0.995211	0.00635601	0.857042	-0.0174685	0.904898	0.0289411	0.0844859	1	0.00021627	0.884588	-0.0509041	-0.52167	1	-0.000716993	0.919174	-0.0251723	-0.62869	5	23	15	22	23	19	12	19	7	14	16	11	19	47	37	46	41	41	25	39	15	20	33	24	5.22165	23.955	16.0124	20.6607
lcl|AOSW02000140.1_cds_RZR69596.1_840	NO	TRUE	TRUE	RZR69596.1	0.995211	0.00238342	0.964129	-0.00492248	0.950439	-0.016042	-0.528486	1	0.00061384	0.82661	-0.0812486	-0.83665	1	0.000130441	0.984255	-0.00615647	-0.374472	152	219	85	98	151	136	129	51	96	120	132	156	293	486	181	207	298	295	257	104	194	238	287	324	154.957	231.098	91.0852	91.6189
lcl|AOSW02000140.1_cds_RZR69597.1_841	NO	TRUE	TRUE	RZR69597.1	0.995211	-0.0145224	0.830826	-0.0212566	0.415828	-0.294911	-0.238601	1	0.00805384	0.17388	-0.517281	-0.562832	1	0.000519018	0.423883	-0.229791	-0.719923	410	240	36	343	357	74	265	293	0	304	139	27	754	495	76	651	657	143	506	582	3	595	284	43	413.751	254.441	38.6121	319.88
lcl|AOSW02000140.1_cds_RZR69598.1_842	NO	TRUE	TRUE	RZR69598.1	0.579582	-0.0539893	0.844433	0.0233714	0.709266	-0.0745445	-1.07045	1	-0.00202279	0.768146	0.10572	-0.252296	1	0.000469431	0.868472	-0.0411897	-0.75984	27	69	56	30	32	30	52	42	49	28	37	55	62	166	109	68	62	60	107	88	96	44	68	113	27.2982	73.146	60.0884	28.002
lcl|AOSW02000140.1_cds_RZR69599.1_844	NO	TRUE	TRUE	RZR69599.1	0.00148674	-1.29763	0.811695	-0.0374623	0.00489869	-1.7528	-1.832	0.882035	-0.011187	0.310208	-0.369174	-0.954742	1	1.87406e-05	0.00132073	-1.77459	-1.85527	131	120	101	40	37	23	69	40	51	35	38	18	155	190	158	66	60	45	114	63	91	61	64	34	134.523	126.126	108.106	37.4471
lcl|AOSW02000140.1_cds_RZR69600.1_822	NO	TRUE	TRUE	RZR69600.1	0.636757	0.0897142	0.801118	0.028423	NA	0.153973	2.70674	NA	0.00475443	NA	0.0990006	2.83762	NA	0.00302833	NA	0.297193	4.28279	0	50	339	1435	792	805	79	826	1466	3294	11	4022	0	40	556	1968	990	1299	108	1147	2544	4399	20	7217	0	53.6504	362.302	1314.52
lcl|AOSW02000140.1_cds_RZR69601.1_823	NO	TRUE	TRUE	RZR69601.1	0.999924	-0.00021827	0.995531	0.000313678	0.962619	-0.012785	-0.117203	1	0.000199453	0.96407	-0.0213821	-0.37471	1	0.00013698	0.993313	-0.00300453	-0.046717	16	16	16	17	23	15	10	23	13	23	7	20	34	38	40	37	56	32	19	49	25	50	24	45	16.1717	16.9643	17.169	15.8669
lcl|AOSW02000140.1_cds_RZR69602.1_825	NO	TRUE	TRUE	RZR69602.1	0.995211	0.00686986	0.917868	0.00985851	0.937696	0.0203556	0.486015	1	0.000397083	0.889443	0.0476443	0.542459	1	0.0003386	0.801376	0.0610122	0.721152	37	49	32	55	71	66	41	102	40	131	12	60	63	105	67	119	137	134	82	214	79	261	25	122	38.2431	51.3194	34.2158	51.5528
lcl|AOSW02000140.1_cds_RZR69603.1_824	NO	TRUE	TRUE	RZR69603.1	0.989673	0.00218849	0.938204	0.0123943	0.98382	0.00734866	0.163188	1	0.000630635	1	0.00242758	0.19802	1	0.000354552	0.816843	0.0586524	0.177242	1278	1193	1370	1747	2236	1369	1883	2077	733	1640	2198	1100	2491	2497	3208	3523	4380	3144	4004	4311	1938	3196	4742	2740	1341.62	1239.09	1461.26	1642.22
lcl|AOSW02000140.1_cds_RZR69604.1_848	NO	TRUE	TRUE	RZR69604.1	0.897587	-0.0393507	0.857042	-0.0135212	0.770717	-0.0710372	-0.902503	1	-0.00200094	0.76274	-0.070149	-0.880339	1	-0.000997104	0.555314	-0.149933	-1.54072	456	4627	972	373	1529	1953	2042	482	828	1570	53	687	1387	18235	3938	1396	5297	7902	8695	1647	2980	5254	271	2924	353.47	5596.47	1137.6	306.712
lcl|AOSW02000140.1_cds_RZR69605.1_857	NO	TRUE	TRUE	RZR69605.1	0.92798	-0.0364444	0.846434	0.014536	0.775286	0.0703078	1.35636	0.296993	-0.278332	0.185011	0.444075	4.32442	1	-0.00164468	0.953384	0.0143081	0.508809	8	5	7	11	39	19	481	13	4	5	8	13	15	14	15	22	77	38	911	24	0	23	15	29	8.40747	5.19012	7.46497	10.3423
lcl|AOSW02000140.1_cds_RZR69606.1_856	NO	TRUE	TRUE	RZR69606.1	0.906362	-0.0272379	0.886862	0.0120356	0.927913	-0.0240778	-0.563239	1	-0.00270115	0.731258	0.0997406	0.267443	1	0.000174455	0.950538	-0.015955	-0.303608	60	216	132	90	115	121	337	40	106	73	146	141	120	582	348	204	272	347	823	121	346	185	395	389	54.6818	242.499	144.443	82.0057
lcl|AOSW02000140.1_cds_RZR69607.1_852	NO	TRUE	TRUE	RZR69607.1	0.115695	-0.614824	0.844433	0.0169317	0.316039	-0.411379	-2.32313	1	-0.008268	0.962763	0.0175536	0.318486	1	0.00242513	0.577094	-0.139868	-1.405	68	98	26	15	21	19	267	13	19	36	30	27	155	285	78	30	60	39	622	28	59	70	93	65	62.427	109.599	28.4018	13.6976
lcl|AOSW02000141.1_cds_RZR69430.1_966	NO	TRUE	TRUE	RZR69430.1	0.995211	0.00210948	0.830826	-0.0308852	0.888607	-0.0313316	0.422274	1	0.000967161	0.488894	-0.240928	0.0705365	1	-0.000162523	0.77123	-0.0746101	-0.000207408	2184	1076	1213	2559	3387	1442	2099	2546	554	2251	1937	840	4090	2332	2773	5278	6773	3287	4504	5326	1207	4515	4200	1875	2317.43	1111.24	1291.6	2410.2
lcl|AOSW02000141.1_cds_RZR69431.1_965	NO	TRUE	TRUE	RZR69431.1	0.873876	0.0368847	0.954282	0.00489696	0.933995	0.0229809	0.0309357	1	0.0048003	0.921451	-0.031529	-0.753052	1	0.000878333	0.704579	0.0898702	0.601866	147	63	22	65	122	102	103	47	15	53	358	41	310	143	48	141	271	230	214	100	30	111	783	92	153.184	65.6923	23.4929	61.0186
lcl|AOSW02000141.1_cds_RZR69432.1_908	NO	TRUE	TRUE	RZR69432.1	0.862727	-0.025004	0.890276	-0.0132694	0.728473	-0.0715322	-0.373291	1	-0.000861689	0.792716	-0.0867929	-0.318218	1	-0.000224469	0.594037	-0.135354	-0.513447	58	95	33	52	70	37	81	42	26	32	68	19	74	129	52	87	99	56	119	69	36	57	117	39	54.1581	105.296	35.9113	47.7117
lcl|AOSW02000141.1_cds_RZR69433.1_907	NO	TRUE	TRUE	RZR69433.1	0.995211	0.00223765	0.815088	0.0337315	0.745932	0.0642944	0.426038	1	-0.000595079	0.436199	0.255783	0.806268	1	0.000251702	0.582984	0.140194	0.587225	90	82	156	163	197	176	112	323	178	258	119	166	180	181	336	326	403	375	251	661	377	512	253	373	93.5735	85.6086	166.646	152.952
lcl|AOSW02000141.1_cds_RZR69434.1_906	NO	TRUE	TRUE	RZR69434.1	0.762413	-0.00688788	0.763498	0.0625787	0.723605	-0.0726667	-0.149067	1	-0.000952466	0.693056	0.136346	0.284734	1	0.00110404	0.941722	0.018691	0.0262326	1488	1644	1403	1725	1863	1386	2241	2567	1047	1760	1826	1521	3023	3646	3254	3678	3945	3114	4889	5492	2764	3607	4061	3822	1526.49	1728.87	1501.94	1614.6
lcl|AOSW02000141.1_cds_RZR69435.1_905	NO	TRUE	TRUE	RZR69435.1	0.945579	-0.0122687	0.847257	0.0217248	0.710475	-0.0748171	-0.471408	1	-0.000168979	0.96633	0.0226845	0.0807934	1	0.00104308	0.996754	0.00174712	-0.271205	599	883	347	395	676	487	1002	991	236	509	1100	422	1072	1636	492	679	1251	912	1706	1715	427	912	1510	705	620.436	923.738	370.903	370.389
lcl|AOSW02000141.1_cds_RZR69436.1_904	NO	TRUE	TRUE	RZR69436.1	0.333636	-0.170432	0.80052	-0.038617	0.382227	-0.284437	-0.540836	1	-0.00169555	0.45217	-0.23488	-0.402863	1	-0.00043054	0.146719	-0.61844	-1.28745	159	102	74	185	73	27	97	140	45	57	48	43	293	215	156	357	138	57	198	275	94	112	100	100	171.201	104.54	78.6127	174.698
lcl|AOSW02000141.1_cds_RZR69437.1_903	NO	TRUE	TRUE	RZR69437.1	0.995211	0.00403426	0.803351	0.0346923	0.689744	0.0875399	0.10294	1	-0.00092615	0.37288	0.274394	0.69867	1	0.000287693	0.531726	0.166735	0.563536	174	744	1415	813	838	1189	760	1261	1626	839	948	1979	311	1465	2829	1571	1609	2372	1496	2513	3260	1551	1870	3959	177.515	784.786	1516.12	760.169
lcl|AOSW02000141.1_cds_RZR69438.1_902	NO	TRUE	TRUE	RZR69438.1	0.995211	-0.00125704	0.857042	-0.0160349	0.658027	-0.0992957	0.358354	1	0.00255415	0.376894	-0.267918	0.189973	1	0.000272186	0.709475	-0.0900149	-0.101956	411	189	126	475	503	175	490	436	25	403	328	70	701	350	216	868	896	300	881	806	37	666	606	115	425.007	197.896	134.715	445.268
lcl|AOSW02000141.1_cds_RZR69439.1_901	NO	TRUE	TRUE	RZR69439.1	0.839301	-0.00688254	0.940708	-0.0125885	0.45389	-0.154719	-0.711133	1	-3.39288e-05	0.565602	-0.192673	-0.584145	1	0.000471668	0.562648	-0.141196	-0.508325	2920	2989	2178	1771	2348	1866	1684	2060	1678	1918	2131	2224	5474	6121	4829	3521	4534	4010	3412	4160	3894	3620	4584	5004	2960.2	3163.89	2336.01	1653.91
lcl|AOSW02000141.1_cds_RZR69440.1_910	NO	TRUE	TRUE	RZR69440.1	0.995211	0.00108735	0.862094	0.0208575	0.858082	0.0382168	-0.229554	1	-0.000248225	0.678109	0.153159	-0.118899	1	0.00010948	0.765202	0.0765567	-0.00513607	1217	2533	2626	1769	2375	2309	1658	2197	2035	1738	2491	2797	2474	5692	6074	3848	4982	5337	3653	4906	4808	3668	5737	6569	1201.37	2721.38	2828.64	1643.43
lcl|AOSW02000141.1_cds_RZR69441.1_909	NO	TRUE	TRUE	RZR69441.1	0.995211	-0.00925486	0.84221	-0.0182072	0.50475	-0.196756	-0.127814	1	0.00346818	0.280729	-0.362952	-0.283017	1	0.000386803	0.549872	-0.157575	-0.430009	268	475	147	404	453	155	294	519	12	367	289	53	613	1429	503	1039	1267	565	924	1380	124	888	1030	265	232.069	546.868	163.186	361.277
lcl|AOSW02000901.1_cds_RZR59301.1_11246	NO	TRUE	FALSE	RZR59301.1	0.585054	-0.103319	0.857042	-0.0119192	0.923089	-0.0284779	-1.65146	1	-0.0278007	0.980191	0.00772693	-1.19802	1	-0.0113148	0.427215	-0.1808	-1.91797	0	11	3	1	3	2	2	2	5	0	1	0	3	28	11	5	6	6	4	4	10	3	7	4	0	11.6787	3.19403	0.918423
lcl|AOSW02000141.1_cds_RZR69443.1_889	NO	TRUE	TRUE	RZR69443.1	0.978744	-0.00227261	0.983894	0.00316759	1	0.000629812	0.0442722	1	-0.000927008	0.852002	0.074481	0.170021	1	-0.000228031	0.915403	-0.0268699	-0.081737	1709	1089	1311	1561	2196	1401	1678	1944	1104	1626	1395	1232	3289	2263	2923	3208	4377	3069	3561	4027	2668	3194	2966	2935	1805.61	1127.23	1396.91	1469.09
lcl|AOSW02000901.1_cds_RZR59303.1_11169	NO	TRUE	FALSE	RZR59303.1	0.950444	0.0304447	0.877885	0.0102779	0.865913	0.0442563	0.618497	1	0.00225145	0.853225	0.0379286	0.658875	1	0.00128449	0.668133	0.0955921	1.12507	0	0	7	2	7	5	1	7	3	8	5	7	0	0	17	4	14	11	0	14	11	14	10	14	0	0	7.48332	1.86051
lcl|AOSW02000141.1_cds_RZR69444.1_886	NO	TRUE	TRUE	RZR69444.1	0.999227	-0.000204872	0.948314	0.00957296	0.914719	0.0264222	0.207838	1	-0.000386801	0.797974	0.100701	0.242924	1	-8.09723e-05	0.918242	0.0272235	0.0596673	2688	1339	2316	3109	3740	2081	2684	3304	1907	2671	2531	2231	4902	2639	4863	6054	7134	4299	5420	6578	3867	5089	5220	4421	2890.37	1373.3	2460.89	2935.17
lcl|AOSW02000141.1_cds_RZR69445.1_885	NO	TRUE	TRUE	RZR69445.1	0.941255	-0.00588131	0.816993	-0.0407049	0.692831	-0.0774468	-0.374116	1	-0.000147098	0.522	-0.227583	-0.476503	1	-0.000351825	0.467583	-0.191335	-0.609163	431	485	259	451	525	318	431	432	179	369	385	196	1006	1157	606	867	1007	731	894	906	404	682	915	518	441.783	510.267	277.302	422.07
lcl|AOSW02000141.1_cds_RZR69446.1_888	NO	TRUE	TRUE	RZR69446.1	0.995211	-0.00705789	0.846434	-0.0192866	0.468762	-0.209473	-0.319875	1	0.00239669	0.285961	-0.375535	-0.483088	1	0.00043815	0.557259	-0.153133	-0.512777	4529	2504	1223	3072	3833	1363	3011	3221	350	2603	3161	735	9309	5515	3028	6702	8152	3285	6791	7062	1098	5500	7464	1977	4622.7	2640.57	1310.3	2872.64
lcl|AOSW02000141.1_cds_RZR69447.1_887	NO	TRUE	TRUE	RZR69447.1	0.450885	0.0843087	0.72052	0.0554824	0.558471	0.133831	-0.0621666	1	0.00165778	0.50377	0.223726	-0.0984593	1	0.000919938	0.163133	0.519735	0.847419	1307	1064	1520	1307	1837	1518	1056	1308	1443	1071	6135	1531	3696	4187	5626	4274	5635	5411	4329	4545	4220	3363	21128	5198	1209.76	1184.94	1657.24	1196.34
lcl|AOSW02000141.1_cds_RZR69448.1_882	NO	TRUE	TRUE	RZR69448.1	0.999924	-0.000154629	0.912654	-0.0129998	0.857313	-0.037917	0.493679	1	0.000515872	0.688207	-0.143631	0.391656	1	5.27764e-05	0.844887	-0.0496663	0.151006	3162	996	1782	4296	4560	1603	2922	4488	967	3414	2515	1359	5809	1995	3677	8337	8640	3263	5963	8986	2284	6588	4974	3017	3393.09	1022.6	1894.1	4054.33
lcl|AOSW02000141.1_cds_RZR69449.1_881	NO	TRUE	TRUE	RZR69449.1	0.995557	-0.000387771	0.85654	-0.0243112	0.550423	-0.124014	-0.145903	1	0.00166259	0.320063	-0.364561	-0.300454	1	0.000393175	0.664596	-0.109811	-0.209393	779	825	660	1013	1099	524	857	887	278	852	962	434	1774	1925	1599	2283	2363	1214	2074	2016	699	1865	2242	1176	801.769	866.041	706.177	948.755
lcl|AOSW02000141.1_cds_RZR69450.1_884	NO	TRUE	TRUE	RZR69450.1	0.995211	0.000360106	0.549385	-0.0894291	0.973282	0.0101365	0.866604	1	-3.71758e-05	0.550846	-0.212339	0.448856	1	-0.00161204	0.543725	-0.158987	0.0362952	693	590	550	1402	2008	749	861	1660	287	1214	585	315	1329	1207	1208	2864	4042	1602	1774	3385	676	2319	1224	724	731.711	610.917	586.098	1319.3
lcl|AOSW02000141.1_cds_RZR69451.1_883	NO	TRUE	TRUE	RZR69451.1	0.88469	0.00811211	0.831094	-0.0326923	0.731682	0.0668534	1.10024	1	0.000518236	0.856245	-0.0755275	0.776619	1	-0.000729861	1	0.000337863	0.533096	460	290	447	1058	1654	566	727	1260	232	1038	473	350	840	555	1035	2047	3076	1320	1463	2469	713	1927	991	957	493.649	297.735	475.114	998.493
lcl|AOSW02000141.1_cds_RZR69453.1_949	NO	TRUE	TRUE	RZR69453.1	0.995211	0.00862115	0.803351	0.0335309	0.996132	0.0039066	0.32195	1	0.000986466	0.769652	0.0840973	0.75591	1	0.0022949	0.587632	0.136887	1.10781	17	2	6	8	15	11	19	20	6	21	15	19	30	3	13	19	26	25	36	40	12	43	32	38	17.3993	2.10592	6.4255	7.48471
lcl|AOSW02000141.1_cds_RZR69454.1_944	NO	TRUE	TRUE	RZR69454.1	0.995211	-0.00342211	0.835348	0.0255299	0.767864	0.0584786	-0.378934	1	-0.00198091	0.400585	0.287816	0.174621	1	-0.000131357	0.794339	0.066555	0.0448159	186	302	482	267	316	326	363	302	381	143	441	504	358	666	1175	554	655	744	813	672	980	310	1015	1246	190.285	318.071	516.218	249.781
lcl|AOSW02000141.1_cds_RZR69457.1_941	NO	TRUE	TRUE	RZR69457.1	0.202751	0.348225	0.830826	-0.0275581	0.724166	0.0745913	0.311009	0.645792	0.0407003	0.441108	-0.225754	-1.81496	1	-0.000293286	0.796671	0.0628104	0.0681535	33	77	26	30	88	93	27	7	11	55	55	62	76	165	60	69	177	199	56	14	21	102	119	138	34.2571	80.4557	27.7812	28.1425
lcl|AOSW02000141.1_cds_RZR69458.1_948	NO	TRUE	TRUE	RZR69458.1	0.352056	-0.16223	0.917868	0.00660367	0.534547	-0.151546	-2.70482	1	-0.0118378	0.967115	0.00892666	0.81795	1	0.00347885	0.652885	-0.0835182	-2.66566	0	5	35	4	0	0	0	68	10	0	1	6	0	13	76	15	0	0	0	152	21	0	0	15	0	5.26308	37.1799	3.68652
lcl|AOSW02000141.1_cds_RZR69459.1_947	NO	TRUE	TRUE	RZR69459.1	0.999924	-0.000247784	0.989928	-0.00101451	0.567846	-0.122732	-1.03691	1	0.00186231	0.505736	-0.23057	-0.842497	1	0.0011488	0.912799	-0.0284841	-0.406436	192	163	84	89	116	71	86	79	60	79	192	119	383	421	225	200	249	166	224	169	207	181	478	268	180.525	179.971	91.2804	81.8034
lcl|AOSW02000141.1_cds_RZR69460.1_946	NO	TRUE	TRUE	RZR69460.1	0.995211	-0.0112433	0.888862	-0.0112407	0.429279	-0.272467	-1.21132	1	0.00321324	0.336058	-0.286323	-1.38494	1	0.00127027	0.624459	-0.120886	-0.852138	79	35	18	32	23	12	29	20	5	20	52	10	168	78	36	73	47	32	70	41	14	41	115	38	79.2782	37.2581	19.3372	29.8256
lcl|AOSW02000141.1_cds_RZR69461.1_945	NO	TRUE	TRUE	RZR69461.1	0.999924	6.51704e-05	0.857042	0.029835	0.956977	0.0162719	-0.225931	1	-0.000194763	0.767178	0.104942	-0.142569	1	0.00033151	0.815826	0.0548853	-0.0445646	658	736	637	610	806	719	591	773	558	695	890	597	1251	1429	1285	1145	1509	1402	1158	1409	1206	1304	1856	1273	690.644	764.498	679.448	573.397
lcl|AOSW02000141.1_cds_RZR69462.1_922	NO	TRUE	TRUE	RZR69462.1	0.939721	-0.0261498	0.831094	-0.0188688	0.607929	-0.134625	-0.27493	1	0.000281135	0.44489	-0.196656	0.0450887	1	-0.000263999	0.47374	-0.198132	-0.562697	12996	4706	1664	5052	10642	4579	19403	1989	627	9725	2371	2269	23855	9278	3516	9779	19977	9530	38501	3885	1385	18320	4835	4726	13971	4827.16	1768.17	4769.32
lcl|AOSW02000141.1_cds_RZR69463.1_921	NO	TRUE	TRUE	RZR69463.1	0.868736	-0.0451149	0.736658	-0.0393413	0.333527	-0.381387	-0.370387	1	0.00188604	0.163033	-0.565615	-0.196937	1	-0.000569207	0.158227	-0.641154	-0.649602	3825	1625	155	1561	3661	630	4663	741	27	3487	442	89	7382	3322	319	3125	7122	1301	9796	1482	51	6677	902	182	4027.67	1685.04	165.245	1468.19
lcl|AOSW02000141.1_cds_RZR69464.1_923	NO	TRUE	TRUE	RZR69464.1	0.384575	-0.175332	0.991878	-0.000462666	0.106431	-0.907154	-5.14513	1	0.00048887	0.366455	-0.177194	-1.95058	1	0.00744289	0.349329	-0.261988	-2.83713	74	51	5	2	5	2	39	0	0	8	12	3	179	121	6	0	6	6	92	0	0	16	30	8	77.6036	52.9891	5.33315	1.8795
lcl|AOSW02000141.1_cds_RZR69466.1_925	NO	TRUE	TRUE	RZR69466.1	0.0641772	-0.800306	0.860558	-0.0154208	0.255496	-0.491868	-1.71779	1	-0.00770604	0.657071	-0.130804	-0.839313	1	-0.000168724	0.133808	-0.709243	-1.93394	232	310	75	40	116	66	249	63	62	49	56	67	467	654	196	99	241	159	552	141	116	108	142	150	236.856	326.865	80.3508	37.4058
lcl|AOSW02000141.1_cds_RZR69467.1_928	NO	TRUE	TRUE	RZR69467.1	0.562781	0.0356446	0.670831	-0.0677321	0.848301	0.040422	0.160268	1	0.00321069	0.394408	-0.303319	-0.671277	1	-0.000648916	0.919965	-0.026626	-0.196997	1298	1078	620	1102	1684	1275	866	615	385	985	1057	893	2400	2005	1199	2206	3128	2362	1744	1219	872	1832	1998	1820	1353.21	1123.8	662.025	1034.59
lcl|AOSW02000141.1_cds_RZR69469.1_930	NO	TRUE	TRUE	RZR69469.1	0.995211	0.00708165	0.845651	0.0167846	0.674801	0.102127	0.761616	1	-0.0016927	0.439193	0.197638	0.927641	1	-8.53198e-05	0.646884	0.111073	0.755096	58	6	21	14	53	73	9	101	47	31	83	33	105	13	40	43	122	161	17	213	104	63	186	78	57.6257	6.42293	22.5966	13.0229
lcl|AOSW02000141.1_cds_RZR69470.1_929	NO	TRUE	TRUE	RZR69470.1	0.995211	0.00689981	0.849135	-0.0202048	0.719723	-0.072711	-0.752174	1	0.00468915	0.350962	-0.312416	-1.41282	1	0.000339645	0.827404	-0.0544879	-0.443063	7456	8224	2469	4692	4897	3393	3880	1895	1357	2595	7741	4708	14178	16810	5356	9377	9680	7312	8040	3815	3041	5149	16378	10613	7750.09	8587.08	2637.6	4402.55
lcl|AOSW02000141.1_cds_RZR69471.1_999	NO	TRUE	TRUE	RZR69471.1	0.50405	0.118454	0.829737	0.0259449	0.927913	-0.0239194	-0.75691	0.376997	0.119259	0.81781	-0.0701296	-0.819274	0.552939	0.0394166	0.288924	0.369714	1.44327	634	1408	424	827	598	389	406	585	401	998	6386	671	1307	3429	1135	1878	1284	978	927	1363	1188	2219	15635	2085	656.593	1473.08	453.218	775.452
lcl|AOSW02000141.1_cds_RZR69472.1_996	NO	TRUE	TRUE	RZR69472.1	0.995211	-0.00267478	0.962778	-0.0060782	0.865913	-0.0363729	-0.0729228	1	-6.66808e-05	0.877905	-0.0655615	-0.0127459	1	3.82505e-05	0.845542	-0.0494904	-0.188367	802	337	555	765	786	468	701	772	338	601	714	398	1549	727	1143	1524	1559	908	1492	1568	697	1178	1446	861	842.849	349.814	591.865	719.261
lcl|AOSW02000141.1_cds_RZR69474.1_998	NO	TRUE	TRUE	RZR69474.1	0.988653	0.00664981	0.649407	0.0638663	0.813099	0.0481578	-0.567678	1	0.000138031	0.452016	0.244174	-0.0459049	1	0.0011045	0.39992	0.241583	0.53369	89	246	305	146	188	206	174	172	315	156	685	277	247	675	769	350	418	543	414	435	749	384	1704	791	85.8959	267.695	329.8	135.002
lcl|AOSW02000141.1_cds_RZR69475.1_997	NO	TRUE	TRUE	RZR69475.1	0.993129	0.00321315	0.858047	-0.0218495	0.940411	-0.0187093	0.268514	1	0.00108831	0.58899	-0.193124	-0.0247407	1	-1.98996e-05	0.904405	-0.0313044	0.0268554	837	678	817	1202	1584	745	822	1364	340	1051	1175	461	1889	1538	2002	2729	3467	1822	1946	3184	864	2319	2821	1235	852.647	715.75	875.593	1123.57
lcl|AOSW02000141.1_cds_RZR69476.1_992	NO	TRUE	TRUE	RZR69476.1	0.714334	-0.0152099	0.883783	-0.0198436	0.491517	-0.143751	-0.388423	1	-0.000359438	0.576609	-0.197208	-0.250991	1	0.000113417	0.466395	-0.189254	-0.462612	3825	3049	2518	2672	3873	2249	3848	3007	1528	2642	3190	1853	7363	6359	5592	5519	7698	4905	8164	6174	3433	5180	6847	4236	4057.11	3149.51	2681.33	2516.45
lcl|AOSW02000141.1_cds_RZR69477.1_991	NO	TRUE	TRUE	RZR69477.1	0.842638	-0.0322652	0.830826	-0.026491	0.672227	-0.0943508	-0.937108	1	-0.000876225	0.602376	-0.151396	-1.1061	1	-0.00056591	0.425475	-0.229715	-1.18337	522	176	208	217	185	106	238	73	109	57	261	100	948	345	441	461	392	263	483	164	221	127	581	236	557.713	181.111	221.237	204.634
lcl|AOSW02000141.1_cds_RZR69478.1_994	NO	TRUE	TRUE	RZR69478.1	0.998085	-0.00016147	0.925882	0.0157848	0.873709	-0.0377492	-0.0971403	1	0.000425871	0.96712	-0.0233478	-0.0424123	1	0.000607633	0.941166	0.019564	0.0349252	1016	907	893	1146	1273	765	1079	1150	644	981	1397	804	1848	1808	1907	2241	2479	1588	2160	2241	1409	1885	2907	1812	1084.66	933.722	949.948	1080.54
lcl|AOSW02000141.1_cds_RZR69479.1_993	NO	TRUE	TRUE	RZR69479.1	0.970533	-0.00591268	0.843248	-0.026114	0.364021	-0.219776	-0.0155502	1	0.000913907	0.28254	-0.40309	-0.0912887	1	0.000346961	0.442508	-0.204729	-0.169309	1090	920	549	1153	1279	534	1053	1214	284	1107	837	435	1742	1747	1344	2172	2474	1245	2170	2094	787	2008	1759	1130	1135.46	959.494	586.287	1082.31
lcl|AOSW02000141.1_cds_RZR69480.1_880	NO	TRUE	TRUE	RZR69480.1	0.968073	-0.00471814	0.857042	-0.0228251	0.514397	-0.136517	-0.799505	1	0.000427225	0.429229	-0.278943	-0.750119	1	0.000230407	0.55461	-0.153428	-0.576057	991	1372	664	724	945	658	671	751	488	714	996	609	3263	5280	2660	2110	2778	2803	2594	2264	2150	2050	3836	2870	1017.04	1442.51	710.781	677.716
lcl|AOSW02000141.1_cds_RZR69481.1_879	NO	TRUE	TRUE	RZR69481.1	0.697311	-0.0337239	0.965627	-0.0047017	0.0604415	-0.824242	-1.22326	1	0.000467588	0.314777	-0.370214	-0.768743	1	0.00170891	0.381715	-0.23981	-0.735437	1899	1338	1636	940	953	633	626	1649	613	1067	1367	831	3929	3122	4013	2088	2130	1502	1495	3857	1739	2313	3354	2025	1874.61	1437.51	1762.24	873.276
lcl|AOSW02000141.1_cds_RZR69482.1_878	NO	TRUE	TRUE	RZR69482.1	0.862727	-0.0172729	0.85654	0.0212491	0.87988	-0.0330445	-0.393034	1	-0.00141194	0.716567	0.128827	0.173141	1	0.000291261	0.974421	-0.00910975	-0.0621607	127	254	172	124	168	198	285	229	138	176	121	220	264	561	390	287	352	443	604	506	348	391	279	615	120.421	279.157	186.594	114.202
lcl|AOSW02000901.1_cds_RZR59337.1_11187	NO	FALSE	FALSE	RZR59337.1	NA	-0.00606168	0.924421	-0.00610602	0.973709	0.00996548	-0.473603	1	-0.0025578	1	-0.00148541	0.235646	1	-0.00345107	0.879393	-0.0253054	4.22823	0	1	1	0	3	1	0	1	1	1	0	0	0	2	2	0	0	3	0	3	2	0	0	0	0	1.10843	1.08224	0
lcl|AOSW02000141.1_cds_RZR69483.1_877	NO	TRUE	TRUE	RZR69483.1	0.995211	0.00508578	0.855713	-0.0188481	0.843294	-0.0421997	0.912464	1	0.00234898	0.449624	-0.234398	0.671408	1	3.9112e-05	0.824608	-0.0549467	0.339704	3440	1680	1839	6505	7846	2300	4881	7612	358	5415	3755	856	6553	3478	3943	13034	15314	4860	10099	15510	823	10518	7853	1906	3653.33	1734.24	1957.9	6127.71
lcl|AOSW02000141.1_cds_RZR69484.1_876	NO	TRUE	TRUE	RZR69484.1	0.999924	4.82456e-05	0.962778	-0.00643604	0.966994	0.0119322	-0.425607	1	-0.000135442	1	0.00152717	-0.455372	1	-0.000205998	0.965671	-0.0122059	-0.343534	1338	1731	1399	1037	1608	1359	689	1190	1166	988	1246	1485	3449	6619	5312	3349	4976	5193	2952	4128	4378	3124	4915	5727	1096	2043.9	1586.9	899.557
lcl|AOSW02000141.1_cds_RZR69485.1_875	NO	TRUE	TRUE	RZR69485.1	0.933923	-0.0232148	0.828158	-0.0266571	0.833492	0.0467422	-0.127077	1	-0.013168	0.907964	0.0408244	-0.423648	0.93423	-0.0162959	0.489068	-0.188299	-1.52436	20	11	15	17	14	18	5	20	11	2	12	5	39	28	38	36	26	48	15	42	27	16	28	0	21.0655	11.4048	15.9907	15.9901
lcl|AOSW02000141.1_cds_RZR69486.1_874	NO	TRUE	TRUE	RZR69486.1	0.995211	0.00235653	0.755328	0.0565339	0.700364	0.0751808	-0.298707	1	-0.000286631	0.39385	0.304104	-0.00598993	1	0.000407066	0.453406	0.19702	0.161582	851	1359	1662	996	1316	1410	1102	1059	1596	1047	2178	1689	1742	3076	3796	2121	2805	3228	2418	2322	3749	2172	4915	3969	880.273	1422.73	1776.87	933.71
lcl|AOSW02000141.1_cds_RZR69487.1_873	NO	TRUE	TRUE	RZR69487.1	0.865062	0.00497401	0.857042	0.0281573	0.667989	0.0872345	-0.190244	1	0.000443281	0.681263	0.144284	-0.0791106	1	0.000151405	0.556481	0.143116	0.0833631	5493	3954	4578	4673	6225	4787	4077	4473	4112	4060	7263	5391	9452	7378	10259	7989	10944	9565	7714	8281	10256	7213	14109	11971	5777.51	4102.56	4881.45	4394.26
lcl|AOSW02000141.1_cds_RZR69488.1_872	NO	TRUE	TRUE	RZR69488.1	0.984555	0.00291492	0.976153	-0.00439813	0.817707	0.0481798	-0.214562	1	0.000142175	0.95389	0.0317775	-0.249013	1	-0.000249581	0.894748	0.0339468	-0.117636	607	1024	996	773	1112	1052	729	824	602	725	1096	871	870	1973	2183	1293	1835	1931	1594	1439	1328	1236	2043	1960	579.419	1121.26	1079.16	713.048
lcl|AOSW02000141.1_cds_RZR69489.1_871	NO	TRUE	TRUE	RZR69489.1	0.995211	0.00215271	0.856878	-0.0226744	0.960547	-0.0128845	-0.710633	1	0.000616261	0.66568	-0.156513	-1.13261	1	-0.000164539	0.858996	-0.0453695	-0.486549	154	294	150	99	135	182	96	63	106	88	204	164	315	647	340	230	295	406	213	153	237	207	479	396	152.022	315.865	161.575	91.9727
lcl|AOSW02000141.1_cds_RZR69490.1_973	NO	TRUE	TRUE	RZR69490.1	0.995211	-0.00419806	0.96059	0.00477308	0.766774	0.0616694	0.207767	1	-0.00247612	0.567771	0.176959	0.420666	1	-0.000680325	0.965889	0.011487	-0.154764	866	2505	2406	1969	3220	2774	4356	1282	2055	1439	1517	2747	1601	5181	4929	3944	6301	5672	9029	2585	4399	2781	3069	5759	910.384	2599.83	2565.69	1851.38
lcl|AOSW02000141.1_cds_RZR69491.1_858	NO	TRUE	TRUE	RZR69491.1	0.0709461	0.701173	0.166329	-0.245273	0.0914864	0.983276	1.35998	1	0.00259145	0.640352	-0.149147	-1.16948	0.215375	-0.141684	0.963119	0.0125892	-0.199538	2320	9107	9697	11940	28805	25068	3106	3557	2825	4188	5672	10263	5180	21637	24002	27966	63855	60933	7625	8341	7173	9279	13788	25789	2320.99	9711.29	10422.6	11121.9
lcl|AOSW02000141.1_cds_RZR69492.1_860	NO	TRUE	TRUE	RZR69492.1	0.302283	-0.0845593	0.638642	-0.0766721	0.157174	-0.372946	-1.17319	1	-0.000675506	0.243354	-0.434624	-1.10642	1	-0.000346972	0.0310521	-0.629718	-1.15003	311	429	349	172	187	177	133	163	168	124	199	204	605	859	689	358	402	377	289	361	382	255	429	432	329.482	443.419	371.707	161.953
lcl|AOSW02000141.1_cds_RZR69494.1_979	NO	TRUE	TRUE	RZR69494.1	0.995211	0.0014819	0.953926	0.00988275	0.803166	0.0534955	-0.138679	1	-7.46673e-05	0.797993	0.0973222	-0.153033	1	-0.000127983	0.820374	0.05666	-0.0645654	1722	2385	2541	2010	2894	2373	1686	2325	1911	2019	2652	2342	3247	5109	5955	4120	5888	5377	3661	4895	4661	4060	5863	5580	1796.04	2485.73	2713.05	1887.19
lcl|AOSW02000141.1_cds_RZR69495.1_980	NO	TRUE	TRUE	RZR69495.1	NA	-0.0168437	NA	-0.0169198	0.320296	-0.376516	0.212638	1	0.00159762	0.280729	-0.377592	0.245349	1	0.000652594	0.450263	-0.211287	-0.0720277	3110	644	733	3447	2493	550	2838	2960	270	3145	1303	374	5617	1271	1562	6623	4733	1107	5588	5825	557	5768	2646	776	3335.57	661.375	779.173	3252.79
lcl|AOSW02000141.1_cds_RZR69497.1_978	NO	TRUE	TRUE	RZR69497.1	0.995211	-0.00217808	0.96059	0.00554383	0.969503	0.0108539	-0.537299	1	-0.000512267	0.847462	0.073963	-0.497352	1	-7.38248e-05	0.98458	0.00597311	-0.369543	1197	3174	2561	1349	1867	2366	1392	1410	2023	1234	2033	2647	2180	6220	5080	2529	3509	4699	2825	2713	3984	2276	4152	5354	959.711	3783.6	2934.99	1150.73
lcl|AOSW02000141.1_cds_RZR69498.1_915	NO	TRUE	TRUE	RZR69498.1	0.938083	0.0082535	0.981498	0.00266404	0.471809	0.163126	0.421145	1	-0.000309605	0.590185	0.191811	0.196405	1	-0.000688513	0.70037	0.0978546	0.143213	3160	1831	3755	3812	6327	4400	2752	4103	3328	3655	3399	3729	6329	3999	8123	7860	12633	9364	5777	8523	7658	7213	7301	8442	3320.95	1900.62	4004.42	3584.08
lcl|AOSW02000141.1_cds_RZR69499.1_916	NO	TRUE	TRUE	RZR69499.1	0.92798	-0.0111961	0.94992	0.00776121	0.77856	-0.0560329	-0.359586	1	-0.000509299	1	0.00374843	-0.0313826	1	0.000275753	0.867719	-0.0420568	-0.165778	128	98	68	95	102	70	156	71	69	85	129	64	236	213	154	194	207	168	311	158	161	167	287	177	138.242	100.282	72.204	89.7575
lcl|AOSW02000141.1_cds_RZR69500.1_917	NO	TRUE	TRUE	RZR69500.1	NA	-0.0213864	NA	-0.0118306	0.650656	-0.111099	0.139406	1	0.000212389	0.563745	-0.145894	0.629168	1	9.44172e-06	0.602684	-0.130485	-0.000134433	69884	13872	10671	42366	65910	23696	140217	15842	5180	73150	10973	17392	126533	27404	23442	81089	122887	49888	273932	30468	13389	134573	22149	40879	75796.9	14164.1	11323.1	40057.8
lcl|AOSW02000141.1_cds_RZR69501.1_918	NO	TRUE	TRUE	RZR69501.1	0.961856	0.0160774	0.916592	-0.00994201	0.779571	0.0608969	0.381271	1	0.000430491	0.991862	-0.00743027	-0.332775	1	-0.000653138	0.941271	0.0188787	-0.107433	9923	12558	8346	8268	20113	20611	17878	2776	5002	10867	5454	16014	20386	26825	17185	17280	40564	42792	38754	5806	10060	21824	11538	32771	10151.6	13226.3	8938.5	7734.81
lcl|AOSW02000141.1_cds_RZR69502.1_911	NO	TRUE	TRUE	RZR69502.1	0.995211	-0.00552495	0.831094	-0.0215539	0.463212	-0.22272	0.166273	1	0.00366806	0.244462	-0.432383	-0.0261052	1	0.000421432	0.533132	-0.166097	-0.186605	3868	1528	790	3683	4333	1010	3005	3638	225	3521	2216	444	6807	3378	1869	6956	8213	2238	6497	7060	552	6562	4672	1065	4125.66	1573.76	840.5	3472.07
lcl|AOSW02000141.1_cds_RZR69503.1_912	NO	TRUE	TRUE	RZR69503.1	0.995211	0.000585869	0.762827	-0.0560418	0.756171	-0.062455	0.176521	1	0.00112025	0.32338	-0.360248	-0.18767	1	-0.000292691	0.569751	-0.145062	-0.27913	5182	3784	3821	6403	8389	3673	5370	5800	1514	5017	4996	2464	9679	7133	7739	11731	15205	7438	10279	10661	3284	8860	9298	5121	5422.94	3936.76	4077.54	6015.5
lcl|AOSW02000141.1_cds_RZR69504.1_913	NO	TRUE	TRUE	RZR69504.1	0.995211	-0.00154213	0.891474	-0.0184156	0.913521	0.0271561	0.00398684	1	-0.000858374	0.958038	0.0288291	-0.0727047	1	-0.000762323	0.820256	-0.0585252	-0.306635	1600	926	1796	1673	2145	1501	1572	1729	1008	1162	1659	1166	3140	1920	3746	3335	4232	3087	3252	3559	2180	2282	3389	2523	1692.38	957.929	1913.34	1574.82
lcl|AOSW02000141.1_cds_RZR69505.1_914	NO	TRUE	TRUE	RZR69505.1	0.995211	0.000978344	0.620611	0.0817306	0.691203	0.0806316	0.213717	1	-0.000629534	0.305053	0.36314	0.479707	1	0.000591637	0.388902	0.2178	0.349388	1014	749	968	1295	1448	1070	1467	1619	956	1264	1244	1375	1895	1556	2010	2565	2815	2229	2964	3211	2010	2422	2561	2901	1080.39	771.864	1030.05	1220.6
lcl|AOSW02000141.1_cds_RZR69506.1_919	NO	TRUE	TRUE	RZR69506.1	0.995211	-0.00631268	0.836226	-0.0196948	0.770717	-0.0656408	-0.147394	1	0.000762883	0.504851	-0.180391	-0.368331	1	-0.000283639	0.638644	-0.115765	-0.551908	9263	9540	2619	5557	12211	6439	15224	1583	1031	7752	4739	3504	18090	20903	6323	11515	24795	15006	33173	3436	2669	15540	10680	8969	9756.47	9891.07	2791.98	5226.87
lcl|AOSW02000141.1_cds_RZR69507.1_920	NO	TRUE	TRUE	RZR69507.1	0.871527	-0.0287494	0.849135	-0.0187491	0.514947	-0.178622	-1.12067	1	0.000106893	0.446059	-0.22617	-1.09435	1	4.56218e-05	0.453576	-0.20918	-1.17283	69798	93530	26119	29465	45765	32028	68764	14277	10873	24566	46178	24192	140558	210038	62883	63521	95011	74077	151483	31756	29125	50348	106492	60776	71084.8	98751.3	27993.3	27541.2
lcl|AOSW02000901.1_cds_RZR59361.1_11092	NO	TRUE	FALSE	RZR59361.1	0.995211	0.00785171	0.762827	0.0365495	0.914091	0.0311451	1.28148	1	7.79633e-05	0.557752	0.120446	2.12426	1	0.00297453	0.55461	0.146836	1.7304	1	0	5	3	2	5	4	12	5	13	4	5	3	0	8	8	9	12	9	26	12	19	7	11	1.02688	0	5.37098	2.81558
lcl|AOSW02000141.1_cds_RZR69508.1_974	NO	TRUE	TRUE	RZR69508.1	0.988653	-0.00795659	0.830826	-0.0276074	0.509204	-0.166664	-0.701958	1	0.001193	0.303368	-0.366653	-0.978521	1	9.05643e-05	0.474484	-0.194381	-0.827984	1527	1506	694	721	1396	758	1159	718	197	769	1251	395	2878	3163	1532	1438	2732	1630	2368	1461	496	1495	2671	910	1574.15	1579.54	742.367	675.477
lcl|AOSW02000141.1_cds_RZR69509.1_972	NO	TRUE	TRUE	RZR69509.1	0.953175	0.0154902	0.830826	0.0281586	0.58558	0.131537	0.546312	1	-0.000132967	0.435493	0.237365	0.790888	1	0.000167985	0.449608	0.211511	0.808011	37	65	150	135	178	135	62	182	180	161	113	203	83	123	373	298	382	306	146	402	437	334	268	494	37.0597	69.2669	161.193	125.78
lcl|AOSW02000141.1_cds_RZR69510.1_977	NO	TRUE	TRUE	RZR69510.1	0.995211	0.00360893	0.940775	0.00968071	0.528175	0.135742	0.437428	1	-0.000785905	0.475546	0.249676	0.354665	1	-0.000561675	0.718109	0.0917588	0.130219	1556	2000	3481	3270	4910	3575	3321	3783	2538	2914	2685	3221	3425	4195	7148	6702	9732	7377	6918	7741	5209	5793	5511	6644	1638.56	2073.82	3711.03	3075.62
lcl|AOSW02000141.1_cds_RZR69511.1_975	NO	TRUE	TRUE	RZR69511.1	0.929359	0.0339549	0.849135	-0.0147662	0.0355809	1.73228	2.18841	1	-0.00599721	0.48043	0.175887	0.741723	0.12074	-0.637116	0.934661	0.0199429	-0.392015	9	24	10	30	80	89	3	11	45	5	3	26	18	40	20	64	174	182	8	31	83	13	7	46	8.48067	26.4668	10.862	27.589
lcl|AOSW02000141.1_cds_RZR69512.1_976	NO	TRUE	TRUE	RZR69512.1	0.991576	-0.010736	0.657473	-0.0545579	0.973428	0.0103202	0.0281242	1	-0.00209541	0.759804	-0.0896029	-0.758012	1	-0.00750332	0.450263	-0.213066	-1.28121	14	41	69	23	62	70	41	30	12	22	10	20	40	97	148	46	144	150	88	71	25	55	25	46	13.8418	44.0106	74.3053	21.3741
lcl|AOSW02000141.1_cds_RZR69513.1_893	NO	TRUE	TRUE	RZR69513.1	0.662323	0.0175615	0.857042	-0.0254117	0.336519	0.207311	0.726612	1	0.000197706	0.85142	0.0757136	0.265083	1	-0.00156607	0.788985	0.0673938	0.200007	1875	1333	2059	3244	4799	2803	2438	3011	1339	2722	1987	2043	3566	2643	4233	6209	9171	5682	4884	5948	2831	5128	4039	4269	1988.16	1377.17	2192.66	3054.99
lcl|AOSW02000141.1_cds_RZR69514.1_894	NO	TRUE	TRUE	RZR69514.1	0.996188	0.0003897	0.959218	-0.0067023	0.905923	-0.0278772	-0.0204359	1	0.000470433	0.791947	-0.102815	-0.157665	1	0.000137045	0.936619	-0.0215719	-0.0492486	600	284	365	442	621	394	427	545	221	468	587	274	1145	625	738	912	1271	864	883	1111	501	918	1281	645	626.663	295.776	389.628	415.101
lcl|AOSW02000141.1_cds_RZR69515.1_891	NO	TRUE	TRUE	RZR69515.1	0.0366292	-0.626896	0.0281126	-0.560593	0.00245315	-1.28761	-0.780686	1	-0.00136158	0.00156012	-1.17054	-0.850126	1	-0.00164641	1.0825e-07	-1.77811	-1.47091	4139	2477	2398	2191	2918	1274	2045	2666	628	1659	879	806	8757	5882	6450	5050	6651	3504	5022	6020	2070	3687	2255	2599	4268.98	2597.24	2564.91	2052.86
lcl|AOSW02000141.1_cds_RZR69516.1_892	NO	TRUE	TRUE	RZR69516.1	0.92798	-0.0143064	0.883509	0.0149051	0.631415	-0.100649	-0.577752	1	-7.65444e-05	0.953977	-0.028793	0.0157836	1	0.000961103	0.919375	-0.0260614	-0.145444	1969	3594	1129	1660	2214	1562	3759	2559	964	1993	3465	1361	3776	7666	2496	3370	4501	3456	7809	5391	2368	3972	7686	3221	2054.33	3745.14	1205.38	1558.67
lcl|AOSW02000141.1_cds_RZR69517.1_897	NO	TRUE	TRUE	RZR69517.1	0.995211	-0.00275916	0.837745	0.0278107	0.802796	0.0506358	-0.514119	1	-0.00151422	0.424515	0.281067	-0.101899	1	-7.6541e-05	0.804347	0.0644665	-0.144101	820	1101	1171	594	858	1045	683	641	1315	550	971	1360	1903	3267	3674	1634	2208	3292	1899	1920	4160	1453	3011	4585	699.026	1276.69	1306.8	527.323
lcl|AOSW02000141.1_cds_RZR69518.1_898	NO	TRUE	TRUE	RZR69518.1	0.995211	0.00413761	0.982283	-0.00239062	0.834421	-0.0425489	0.346081	1	0.00184116	0.637803	-0.163696	0.24844	1	0.000535938	0.98077	0.00713354	0.287741	2549	1603	1686	3477	4143	1678	3280	3748	715	3310	3838	1062	4927	3340	3612	7001	8114	3633	6782	7592	1713	6387	8130	2448	2720.6	1650.43	1793.59	3278.26
lcl|AOSW02000141.1_cds_RZR69519.1_895	NO	TRUE	TRUE	RZR69519.1	0.995211	0.000769492	0.967357	0.0054173	0.867424	0.0367218	0.0220844	1	-0.000253121	0.828173	0.0875941	0.0380803	1	-0.000155387	0.903937	0.0314008	-5.27074e-05	1898	872	1424	1561	2073	1471	1402	1611	1233	1444	1539	1527	3690	1881	3267	3265	4254	3363	3002	3417	3132	2940	3398	3769	1989.31	906.456	1519.24	1466.95
lcl|AOSW02000141.1_cds_RZR69520.1_896	NO	TRUE	TRUE	RZR69520.1	0.995211	0.00349692	0.949201	0.00772767	0.81176	0.047926	-0.167218	1	-0.00012496	0.783662	0.102147	-0.242804	1	-9.45372e-05	0.821259	0.0575818	-0.103227	191	381	337	224	366	374	166	288	267	228	300	379	935	1964	1751	1119	1807	1940	1026	1508	1485	1168	1602	2098	144.675	463.109	402.844	176.611
lcl|AOSW02000141.1_cds_RZR69521.1_899	NO	TRUE	TRUE	RZR69521.1	0.855779	-0.029696	0.962778	-0.00439194	0.534547	-0.167388	-0.988165	1	-5.93211e-05	0.64493	-0.137651	-0.548069	1	0.000494926	0.634463	-0.118152	-0.775523	532	298	120	198	206	158	370	205	89	171	391	83	1025	649	278	430	443	342	833	462	213	352	844	205	561.349	308.672	127.889	186.298
lcl|AOSW02000141.1_cds_RZR69522.1_900	NO	TRUE	TRUE	RZR69522.1	0.995211	-0.000969977	0.856878	0.0273468	0.924656	0.0248333	0.00838593	1	-0.000713741	0.623198	0.175492	0.152478	1	0.000112811	0.843395	0.0500991	0.0378679	1711	1068	1517	1417	2291	1578	1928	1915	1279	1682	1680	1550	3187	2171	3088	2796	4368	3179	3879	3799	2438	3214	3438	3229	1834.98	1096.85	1612.58	1337.15
lcl|AOSW02000141.1_cds_RZR69523.1_962	NO	TRUE	TRUE	RZR69523.1	0.842638	0.0210685	0.906584	-0.0128629	0.373801	0.251233	1.0217	1	-0.000208612	0.728825	0.126945	0.524968	1	-0.00186307	0.795607	0.0662365	0.343999	610	833	824	1474	2425	1763	875	1743	673	1313	524	1155	1208	1664	2024	2898	4722	4203	1881	3433	2136	2513	1194	3056	622.02	878.899	882.956	1378.09
lcl|AOSW02000141.1_cds_RZR69524.1_961	NO	TRUE	TRUE	RZR69524.1	0.995211	-0.00126723	0.839884	-0.0245719	0.767312	-0.0589165	0.633831	1	0.000679246	0.489005	-0.232326	0.474906	1	-7.32827e-05	0.685508	-0.101923	0.148593	12362	4135	6353	18446	19623	6597	14924	18636	2547	15516	8767	3926	23031	8657	14526	36587	38432	14740	30776	37636	6090	29840	18732	9570	13298.9	4239.88	6749.95	17416.1
lcl|AOSW02000900.1_cds_RZR59379.1_11051	NO	TRUE	FALSE	RZR59379.1	0.968517	0.0276274	0.984494	-0.000977076	0.734863	0.0802448	-0.126664	1	0.000352565	0.86208	0.0319637	-1.02689	1	-0.00126042	0.832441	0.0444414	-0.966011	2	1	0	1	4	5	1	3	1	3	3	0	0	16	2	0	8	10	0	7	3	4	7	0	2.00957	1.06774	0	0.934074
lcl|AOSW02000900.1_cds_RZR59380.1_11052	NO	FALSE	FALSE	RZR59380.1	NA	0	NA	0	NA	0	#NUM!	NA	0	NA	0	#NUM!	NA	0	NA	0	#NUM!	0	0	0	0	0	0	0	0	0	0	0	0	0	0	0	0	0	0	0	0	0	0	0	0	0	0	0	0
lcl|AOSW02000141.1_cds_RZR69525.1_959	NO	TRUE	TRUE	RZR69525.1	0.967373	0.00670793	0.80052	0.0443963	0.656152	0.0876105	0.125293	1	-7.57265e-05	0.420637	0.279267	0.369214	1	0.000351125	0.427203	0.216288	0.395796	347	612	919	698	1009	934	833	1036	704	867	928	1126	1016	1617	2386	1704	2353	2353	2168	2562	2002	2091	2392	2876	340.834	659.368	990.731	647.806
lcl|AOSW02000900.1_cds_RZR59382.1_11048	NO	TRUE	FALSE	RZR59382.1	0.69907	-0.080727	0.859018	0.0108549	0.473699	-0.196793	-3.1269	1	-0.00178166	0.953977	-0.0139919	-1.42728	1	0.0101668	0.824797	-0.04659	-1.17007	7	6	0	1	0	0	6	1	2	1	5	1	15	12	0	4	0	0	12	0	0	0	14	2	7.45197	6.1874	0	0.942529
lcl|AOSW02000900.1_cds_RZR59383.1_11049	NO	FALSE	FALSE	RZR59383.1	NA	0.0108991	0.932822	0.00483554	0.906028	0.0232207	#NUM!	1	0.000695543	0.83618	0.0172466	#NUM!	1	0.0016925	0.806167	0.0313276	#NUM!	0	0	0	0	0	1	1	0	0	0	4	0	0	0	0	0	0	2	1	0	0	0	20	0	0	0	0	0
lcl|AOSW02000141.1_cds_RZR69526.1_960	NO	TRUE	TRUE	RZR69526.1	0.995211	-0.00229944	0.830826	-0.0265479	0.567846	-0.129347	-0.00177209	1	0.0016838	0.308266	-0.367708	-0.253432	1	0.000165106	0.575884	-0.143371	-0.288437	1121	736	474	1096	1312	505	997	992	168	932	939	275	2280	1630	1098	2335	2661	1252	2232	2089	495	1905	2101	789	1176.9	764.4	505.567	1030.28
lcl|AOSW02000141.1_cds_RZR69527.1_951	NO	TRUE	TRUE	RZR69527.1	0.969153	-0.0088375	0.970053	0.00397043	0.581794	-0.121036	-0.157825	1	0.000347313	0.730201	-0.123803	0.205519	1	0.000785689	0.833574	-0.0535625	-0.0768893	1421	653	879	1310	1443	604	2360	975	419	1291	1291	668	2728	1409	1900	2553	2851	1317	4872	1967	918	2516	2666	1440	1524.47	670.527	934.331	1236.25
lcl|AOSW02000141.1_cds_RZR69528.1_952	NO	TRUE	TRUE	RZR69528.1	0.337157	-0.223665	0.857042	0.0132446	0.755469	-0.0742738	-0.8029	0.737111	-0.0473161	0.526805	0.151532	1.64903	1	0.000109365	0.739482	-0.0780803	-0.863431	106	322	89	60	153	134	1463	228	37	69	210	50	196	726	175	121	334	304	3234	502	100	137	484	110	111.185	334.586	94.9407	56.3928
lcl|AOSW02000141.1_cds_RZR69529.1_953	NO	TRUE	TRUE	RZR69529.1	0.995211	-0.0102585	0.98977	-0.000619481	0.798444	-0.0634915	-1.35804	1	0.00100017	0.810576	-0.0503364	-1.62553	1	0.00102964	0.891924	-0.0300142	-0.777213	12	42	0	8	3	10	12	2	5	7	26	4	20	94	8	19	10	26	24	7	11	15	52	20	11.1779	46.7935	0	7.349
lcl|AOSW02000141.1_cds_RZR69530.1_954	NO	TRUE	TRUE	RZR69530.1	0.995211	0.00645674	0.927076	-0.00870672	0.63238	-0.107215	-0.260235	1	0.00565663	0.392611	-0.264074	-0.502426	1	0.000914015	0.864831	-0.0412817	-0.0312209	29	29	12	30	35	14	21	20	8	49	31	7	57	59	26	54	64	30	47	40	23	83	63	14	30.5672	30.0556	12.7911	28.2215
lcl|AOSW02000141.1_cds_RZR69531.1_955	NO	TRUE	TRUE	RZR69531.1	0.995211	0.00559528	0.923753	-0.00872827	0.647026	-0.107944	0.571471	1	0.00828139	0.360689	-0.269907	0.316819	1	0.00102857	0.863609	-0.0406633	0.304347	4140	1677	1258	6136	6254	1425	4244	6197	231	5408	4637	471	8413	3544	2599	12346	12502	2905	8803	12631	463	10663	9533	971	4383.28	1733.94	1339.98	5776.92
lcl|AOSW02000141.1_cds_RZR69532.1_956	NO	TRUE	TRUE	RZR69532.1	0.997329	0.000672605	0.870889	0.0161769	0.732651	0.0676371	-0.343073	1	-0.000872751	0.535407	0.201854	-0.0251076	1	-0.000154178	0.768324	0.0738003	-0.125329	1784	4274	4586	2042	3502	4306	2070	2285	5530	2272	2728	5718	3676	10268	10669	4564	7730	10102	4969	5226	12823	4928	6523	13515	1667.81	4734.14	4989.27	1874.17
lcl|AOSW02000899.1_cds_RZR59391.1_11032	NO	FALSE	FALSE	RZR59391.1	NA	0.00359065	0.871409	0.00850396	1	0	#NUM!	1	-0.000877371	0.75329	0.0256949	#NUM!	1	0.0020417	0.789593	0.0338331	#NUM!	0	0	0	0	0	0	0	0	3	0	0	3	0	0	0	0	0	0	0	0	6	0	0	7	0	0	0	0
lcl|AOSW02000141.1_cds_RZR69533.1_957	NO	TRUE	TRUE	RZR69533.1	0.855779	0.00670997	0.3875	0.11874	0.769885	0.0606603	-0.0780091	1	0.000729726	0.439128	0.268716	0.127793	1	0.00149089	0.216619	0.33438	0.459604	886	1139	1147	1143	1386	1055	1112	1346	1081	1200	2427	1282	1666	2364	2442	2301	2793	2226	2260	2735	2367	2396	5202	2780	933.325	1180.83	1222.73	1075.12
lcl|AOSW02000141.1_cds_RZR69534.1_958	NO	TRUE	TRUE	RZR69534.1	0.829131	-0.0482856	0.496731	0.0838767	0.656152	-0.110161	-0.445966	1	-0.00140898	0.593544	0.129406	2.09607	1	0.0126754	0.790078	0.0625378	1.38773	22	24	86	38	42	31	106	418	74	270	6	85	44	57	183	91	85	67	268	898	175	560	12	180	22.3708	25.3616	92.1942	35.5083
lcl|AOSW02000141.1_cds_RZR69535.1_937	NO	TRUE	TRUE	RZR69535.1	0.000369683	-2.02893	0.977918	-0.00238218	0.000891254	-2.84395	-4.09922	0.858297	-0.0219789	0.462322	-0.211756	-1.74915	1	0.00219163	0.0111323	-1.87241	-2.9498	1408	2228	846	141	77	82	828	182	350	68	378	242	2798	4967	1855	306	167	189	1787	390	817	126	829	547	1415.03	2369.8	908.637	131.456
lcl|AOSW02000141.1_cds_RZR69536.1_938	NO	TRUE	TRUE	RZR69536.1	0.869013	0.0100288	0.831094	0.0321768	0.929694	-0.0222533	-0.475456	1	0.00318743	0.944331	-0.0360697	-0.419645	1	0.00226251	0.521079	0.167712	0.207337	1789	1178	1467	1202	1531	1106	856	1236	1154	1553	2916	1423	3610	2760	3392	2665	3297	2532	1942	2816	2818	3303	6663	3308	1808.76	1248.78	1574.1	1121.95
lcl|AOSW02000141.1_cds_RZR69537.1_935	NO	TRUE	TRUE	RZR69537.1	0.766713	-0.0538982	0.988035	-0.000937246	0.500485	-0.203735	-1.95407	1	-0.000442376	0.718813	-0.0976479	-1.08725	1	0.000903195	0.637	-0.116012	-1.18475	48	12	24	13	3	10	18	11	9	9	9	22	90	37	64	28	8	22	40	26	29	22	19	55	48.7024	12.6961	25.7376	12.1425
lcl|AOSW02000141.1_cds_RZR69538.1_936	NO	TRUE	TRUE	RZR69538.1	0.362245	-0.151704	0.80052	-0.0384622	0.039804	-1.2535	-1.5626	1	-0.000117214	0.172095	-0.574643	-1.31954	1	0.000234202	0.0418964	-1.02999	-1.65335	6822	4606	2552	2725	2084	1100	3182	1802	984	1566	2521	1192	12404	8573	4753	4944	3757	2048	6241	3340	1900	2751	4671	2330	7263.51	4748.36	2715.9	2568.12
lcl|AOSW02000141.1_cds_RZR69539.1_933	NO	TRUE	TRUE	RZR69539.1	0.995211	0.000586549	0.912654	0.0187741	0.923726	0.0259822	-0.413549	1	-4.47606e-05	0.822405	0.085165	-0.383773	1	0.000150087	0.833363	0.0517051	-0.207608	2458	3099	3251	2149	3079	2840	2250	2168	2398	2119	3486	3156	5158	7484	7517	4854	6626	6452	5397	4920	5553	4503	8093	7421	2451.95	3310	3495.9	2000.61
lcl|AOSW02000141.1_cds_RZR69540.1_934	NO	TRUE	TRUE	RZR69540.1	0.760629	-0.0408519	0.852382	-0.0191284	0.233855	-0.502845	-1.7893	1	0.000386461	0.317572	-0.343309	-1.43435	1	0.000505231	0.332157	-0.301085	-1.30144	373	161	87	92	77	59	86	90	46	55	145	84	742	326	227	186	154	122	210	176	140	93	306	239	380.068	169.941	93.2357	86.0014
lcl|AOSW02000141.1_cds_RZR69541.1_931	NO	TRUE	TRUE	RZR69541.1	0.937453	-0.020471	0.811695	0.0319769	0.910479	-0.0285123	-0.40129	1	-0.00159127	0.59479	0.148741	0.824482	1	0.00109703	0.8624	0.041174	0.248087	113	170	286	156	147	173	152	488	256	249	54	341	294	678	1262	640	574	714	628	2106	1342	897	262	1644	87.1766	205.954	335.975	127.38
lcl|AOSW02000141.1_cds_RZR69542.1_932	NO	TRUE	TRUE	RZR69542.1	0.0258242	-1.06365	0.850173	-0.019357	0.0256569	-1.61083	-2.46116	1	-0.00367556	0.372008	-0.288645	-1.36262	1	0.000328376	0.029351	-1.32067	-2.18505	4106	6997	3415	1528	797	768	3195	900	1376	781	1508	1292	8944	16881	8590	3669	1838	1833	8135	2183	3674	1726	3722	3341	4067.79	7502.32	3676.36	1420.55
lcl|AOSW02000141.1_cds_RZR69543.1_939	NO	TRUE	TRUE	RZR69543.1	0.88469	0.0356853	0.812467	0.0277809	0.619103	-0.122014	-1.80115	0.502755	0.0784259	0.706914	-0.105465	-1.50077	0.25917	0.178727	0.453108	0.211401	1.00237	1642	568	544	309	384	264	212	467	375	736	5859	418	3065	1134	1069	615	741	527	420	940	665	1374	11575	785	1703.63	593.664	581.318	289.839
lcl|AOSW02000141.1_cds_RZR69544.1_940	NO	TRUE	TRUE	RZR69544.1	0.118172	0.591363	0.831094	0.0205519	0.453514	0.244596	1.95492	1	0.0147433	0.750733	0.090085	1.20769	1	0.00100973	0.146123	0.693751	2.46505	166	172	40	203	1134	554	718	137	101	1273	831	288	302	344	84	381	2146	1110	1428	261	190	2366	1658	589	176.648	177.366	42.5726	191.295
lcl|AOSW02000141.1_cds_RZR69545.1_983	NO	TRUE	TRUE	RZR69545.1	0.995211	0.00499757	0.831094	0.0243946	0.666813	0.0889955	0.224114	1	-0.000513736	0.462864	0.238491	0.452859	1	3.08898e-05	0.601222	0.133762	0.382133	259	723	1306	712	1329	1131	844	1171	1058	869	1293	1149	476	1459	2611	1377	2504	2298	1738	2319	2208	1649	2615	2342	269.008	755.233	1395.35	667.981
lcl|AOSW02000141.1_cds_RZR69546.1_984	NO	TRUE	TRUE	RZR69546.1	0.995211	0.000741138	0.971358	-0.00477843	0.701245	0.0752348	-0.0490717	1	-0.000714723	0.75264	0.122064	-0.102121	1	-0.00070722	0.963845	0.0125719	-0.177982	629	1006	941	869	1195	919	708	825	786	626	818	1022	1258	2294	2304	1931	2570	2212	1652	1872	2041	1371	1956	2505	639.086	1063.54	1008.91	811.894
lcl|AOSW02000141.1_cds_RZR69547.1_981	NO	TRUE	TRUE	RZR69547.1	0.995211	0.00436007	0.831094	0.0229384	0.745548	0.069296	-0.159509	1	-0.000610626	0.507941	0.191598	0.379641	1	0.000171785	0.638715	0.116543	0.334964	222	82	652	403	316	368	277	359	575	302	364	671	633	265	2048	1033	819	1137	848	909	1898	778	1139	2170	184.231	96.2492	735.303	352.538
lcl|AOSW02000141.1_cds_RZR69548.1_986	NO	TRUE	TRUE	RZR69548.1	0.967373	-0.00414118	0.831094	0.0325634	0.875683	0.0359421	-0.0163029	1	-0.00205082	0.403943	0.291742	0.334722	1	-5.81171e-05	0.863837	0.0433594	-0.0229829	746	700	1036	864	1287	890	1125	1241	915	920	810	990	1401	1357	2148	1662	2312	1828	2116	2227	2075	1687	1587	2119	784.409	726.414	1104.72	812.42
lcl|AOSW02000141.1_cds_RZR69549.1_989	NO	TRUE	TRUE	RZR69549.1	0.850236	0.0240906	0.881626	0.0145522	0.232686	0.450334	0.646282	1	-0.000494633	0.336636	0.336797	0.460661	1	-0.000693177	0.418186	0.226583	0.397629	440	628	1309	967	1781	1791	690	1163	1376	924	1141	1575	987	1544	2650	2064	3641	3769	1621	2564	2944	1974	2509	3118	440.538	669.372	1406.77	900.886
lcl|AOSW02000141.1_cds_RZR69550.1_990	NO	TRUE	TRUE	RZR69550.1	0.995211	-0.00246999	0.952837	0.00832855	0.996162	0.0036449	0.202345	1	-0.000604602	0.830399	0.0854171	0.302492	1	-4.7303e-05	0.997537	-0.00155707	0.038287	3304	1443	2991	4032	4634	2387	3762	4574	2216	3337	3166	2401	6141	2927	6315	7818	8881	4936	7492	8988	4274	6331	6427	5228	3542.99	1482.07	3179.5	3804.71
lcl|AOSW02000141.1_cds_RZR69551.1_869	NO	TRUE	TRUE	RZR69551.1	0.961259	-0.0238522	0.830826	-0.0219085	0.32381	-0.399155	0.607399	1	0.00278089	0.221931	-0.44144	0.530223	1	0.000436317	0.340951	-0.310678	0.245706	143	50	7	172	190	20	128	203	3	222	34	5	336	113	25	446	459	50	317	526	6	512	104	14	132.703	55.6073	7.6276	157.552
lcl|AOSW02000141.1_cds_RZR69552.1_870	NO	TRUE	TRUE	RZR69552.1	0.999924	-0.00028625	0.837745	-0.0180444	0.534223	-0.183536	0.27548	1	0.00490191	0.324436	-0.278867	-0.500108	1	0.000712212	0.617304	-0.123128	0.0495471	15	9	9	14	26	1	10	4	3	15	10	3	31	21	8	32	48	13	25	26	0	33	36	4	16.0919	9.24164	9.56656	13.2118
lcl|AOSW02000141.1_cds_RZR69555.1_867	NO	TRUE	TRUE	RZR69555.1	0.883588	0.0329016	0.90139	0.0104021	0.677703	0.0985507	0.71986	1	0.000697492	0.719747	0.0962929	0.150846	1	0.000104962	0.594506	0.133714	0.468988	4	6	11	5	9	20	10	6	6	10	7	19	9	11	28	11	27	50	21	12	20	17	17	37	4.06524	6.34226	11.7933	4.67167
lcl|AOSW02000141.1_cds_RZR69556.1_868	NO	TRUE	TRUE	RZR69556.1	0.999924	0.000327028	0.830826	-0.0265418	0.648615	-0.10159	0.931299	1	0.00262386	0.310208	-0.338914	0.590337	1	2.72166e-05	0.608632	-0.129592	0.457033	515	190	103	799	965	199	504	817	45	887	278	69	964	427	320	1686	1978	526	1119	1815	148	1778	650	208	543.926	196.706	109.755	751.908
lcl|AOSW02000141.1_cds_RZR69557.1_861	NO	TRUE	TRUE	RZR69557.1	0.377662	-0.0883879	0.970908	0.00440101	0.817707	-0.0466547	-0.637681	0.95287	-0.00676558	0.746977	0.12358	-0.0636648	1	-0.000317388	0.614715	-0.128935	-0.679202	126	107	146	98	95	96	97	139	130	77	67	110	253	236	312	199	206	205	202	306	286	165	141	253	132.721	110.934	155.641	92.1791
lcl|AOSW02000141.1_cds_RZR69558.1_862	NO	TRUE	TRUE	RZR69558.1	0.978968	-0.00379138	0.935577	0.011524	0.875079	0.0352795	-0.517755	1	-0.00163964	0.585226	0.194699	-0.277598	1	-0.000357822	0.999754	0.000822116	-0.453059	312	460	358	232	343	366	232	275	415	213	326	417	593	963	754	470	688	750	493	576	844	399	676	850	318.379	485.153	383.57	216.934
lcl|AOSW02000141.1_cds_RZR69559.1_863	NO	TRUE	TRUE	RZR69559.1	0.842638	-0.00983458	0.934128	-0.0123365	0.552159	-0.122626	-0.801531	1	-0.000200512	0.654043	-0.163355	-0.651868	1	0.000229069	0.589935	-0.137147	-0.624274	631	689	833	481	586	446	582	405	409	401	572	627	1310	1550	1781	1014	1203	966	1311	894	884	830	1244	1355	651.68	721.926	890.794	450.785
lcl|AOSW02000894.1_cds_RZR59417.1_11009	NO	FALSE	FALSE	RZR59417.1	NA	-0.00709628	0.857703	-0.0102969	0.956718	0.014264	-0.324139	1	-0.0038922	0.974399	-0.005356	-0.392608	1	-0.00735737	0.804158	-0.0378941	-2.08003	2	0	2	0	1	3	0	0	1	0	0	0	21	0	13	11	14	10	11	21	0	4	0	6	1.97547	0	2.22169	0
lcl|AOSW02000141.1_cds_RZR69561.1_924	NO	TRUE	TRUE	RZR69561.1	0.104124	0.654856	0.937764	0.00631977	0.258555	0.505093	2.36808	1	0.00823764	0.701922	0.0901873	0.38091	1	-0.000235059	0.229357	0.46945	2.13875	6	18	0	12	56	70	12	13	9	38	16	59	12	36	3	29	123	158	28	28	17	83	33	128	6.03501	19.1725	0	11.2004
lcl|AOSW02000141.1_cds_RZR69562.1_968	NO	TRUE	TRUE	RZR69562.1	0.995211	-0.00164883	0.899136	-0.0168271	0.919729	-0.0247796	-0.103852	1	-7.90891e-05	0.823683	-0.0894278	-0.167584	1	-0.000188605	0.795661	-0.0668003	-0.275266	878	430	599	675	996	576	720	676	403	658	755	412	1697	887	1323	1316	1917	1240	1437	1371	948	1214	1543	987	940.264	441.948	636.884	636.799
lcl|AOSW02000141.1_cds_RZR69563.1_967	NO	TRUE	TRUE	RZR69563.1	0.995211	0.00171982	0.85654	0.0264592	0.550423	0.122986	-0.0330589	1	-0.000872199	0.388324	0.302985	0.00579788	1	-0.000296261	0.611844	0.12686	-0.00623779	424	466	622	505	721	593	528	517	556	431	649	670	917	1029	1332	1061	1494	1269	1111	1112	1169	875	1400	1447	432.875	491.353	666.376	472.248
lcl|AOSW02000141.1_cds_RZR69564.1_964	NO	TRUE	TRUE	RZR69564.1	0.995211	-0.00207214	0.836226	0.0189899	0.732275	0.0784231	2.36019	1	-0.0022055	0.436334	0.204468	2.91448	1	-3.61e-05	0.705199	0.0896967	2.32025	9	2	8	53	57	13	16	126	19	78	9	6	17	9	13	99	124	23	39	255	38	169	18	12	8.58315	2.19111	8.66936	48.8794
lcl|AOSW02000141.1_cds_RZR69565.1_963	NO	TRUE	TRUE	RZR69565.1	0.828145	0.0514748	0.920454	-0.00800223	0.817828	0.0560066	0.828668	1	0.00370181	0.847462	-0.0481044	-0.293742	1	-0.000409126	0.861295	0.0398642	0.372857	1	30	19	11	42	44	5	18	9	37	9	24	11	58	44	33	102	99	17	55	26	73	20	61	0.887049	34.1407	20.9368	9.9328
lcl|AOSW02000141.1_cds_RZR69566.1_970	NO	TRUE	TRUE	RZR69566.1	0.898425	0.00763139	0.805688	0.0468672	0.557741	0.121304	0.0518657	1	6.9198e-06	0.395482	0.301204	0.0796157	1	0.000246818	0.36041	0.245901	0.248243	299	220	239	251	341	334	237	330	254	242	315	472	638	552	547	572	805	783	567	745	625	559	747	1050	297.344	235.386	257.132	233.525
lcl|AOSW02000141.1_cds_RZR69567.1_969	NO	TRUE	TRUE	RZR69567.1	0.995211	-0.00387052	0.831094	-0.0281527	0.767883	-0.0583196	0.343154	1	0.000184452	0.546999	-0.207529	0.290163	1	-0.000221404	0.610902	-0.130621	-0.127088	3582	1932	1541	3816	5184	2174	4787	4031	770	3454	2478	1230	6903	3979	3524	7730	10298	4902	10054	8335	1840	6775	5387	2997	3780.29	2001	1642.26	3590.59
lcl|AOSW02000141.1_cds_RZR69568.1_982	NO	TRUE	TRUE	RZR69568.1	0.995211	-0.000459775	0.958083	-0.00751976	0.934656	-0.0206697	0.0150912	1	0.000165294	0.86681	-0.0708916	-0.0357487	1	1.22303e-05	0.911037	-0.0292101	-0.135957	1041	716	717	863	1353	880	1214	1085	395	919	1135	587	2027	1469	1449	1719	2687	1751	2491	2135	772	1789	2300	1151	1096.31	742.402	764.373	811.711
lcl|AOSW02000141.1_cds_RZR69569.1_987	NO	TRUE	TRUE	RZR69569.1	0.991576	-0.0133434	0.869135	-0.0126132	0.962619	0.0140144	0.353306	1	-0.00251533	1	0.00164079	0.227358	1	-0.00211442	0.733482	-0.0807221	-0.743087	1302	309	5169	3361	5740	2301	509	6644	1577	1591	1185	1647	2666	698	13189	7396	12065	5707	1148	15003	4642	3353	3023	4305	1300.44	329.806	5557.24	3129.71
lcl|AOSW02000141.1_cds_RZR69570.1_988	NO	TRUE	TRUE	RZR69570.1	0.946577	-0.0278891	0.964406	-0.00321023	0.241813	-0.540425	-2.13426	1	0.00663425	0.310208	-0.285685	-1.76279	1	0.00662553	0.674603	-0.100106	-1.21584	7889	5795	1543	1935	1930	706	3412	1544	194	1013	7017	317	21562	15928	4405	5126	4909	2008	9518	4303	572	2625	20015	859	7232.21	6485.85	1686.14	1766.26
lcl|AOSW02000141.1_cds_RZR69571.1_985	NO	TRUE	TRUE	RZR69571.1	0.995211	-0.00141319	0.830826	-0.0305546	0.635767	-0.0992078	0.585655	1	0.0015404	0.32338	-0.345179	0.286877	1	-3.03979e-06	0.578964	-0.141932	0.0118381	1350	616	582	2021	2172	616	1245	2183	176	1586	979	313	2544	1284	1322	4050	4329	1377	2570	4436	428	3080	2139	727	1438.65	634.743	619.291	1904.95
lcl|AOSW02000142.1_cds_RZR69429.1_1000	NO	TRUE	TRUE	RZR69429.1	0.701339	-0.0250361	0.899136	-0.0156209	0.628589	-0.0960022	-0.699262	1	-0.000795942	0.766557	-0.114161	-0.340866	1	-0.000106344	0.520502	-0.170133	-0.771786	201	361	192	176	234	197	227	253	119	168	236	125	378	974	682	410	566	508	669	628	409	366	563	430	191.512	395.696	208.1	162.282
lcl|AOSW02000143.1_cds_RZR69428.1_1001	NO	TRUE	TRUE	RZR69428.1	0.995211	0.00147807	0.852382	0.0254279	0.710475	0.0724341	0.22908	1	-0.000527618	0.51227	0.232421	0.340894	1	-3.55362e-05	0.68413	0.103603	0.188657	703	416	861	1044	1169	706	987	1052	687	748	950	907	1261	784	1704	1876	2060	1355	1839	1890	1315	1304	1822	1745	748.373	428.895	916.32	983.868
lcl|AOSW02000144.1_cds_RZR69426.1_1002	NO	TRUE	TRUE	RZR69426.1	0.995211	0.00888462	0.830826	0.0244018	0.727479	0.0783728	1.09041	1	-0.000608828	0.463816	0.193746	1.65886	1	0.00041371	0.567818	0.14746	1.34732	32	54	24	39	126	104	41	276	64	186	26	82	60	134	66	96	270	292	110	625	180	397	62	244	32.2274	57.3691	25.7682	36.3751
lcl|AOSW02000144.1_cds_RZR69427.1_1003	NO	TRUE	TRUE	RZR69427.1	0.631598	-0.0454714	0.869289	0.0171756	0.693003	-0.0792693	-0.435303	1	-0.00166645	0.851054	0.071465	0.365752	1	0.000397408	0.830783	-0.0542039	-0.235042	331	1091	372	492	600	499	789	1212	478	749	452	465	630	2249	764	1020	1165	1023	1664	2501	981	1502	955	974	343.968	1139.32	397.419	461.627
lcl|AOSW02000145.1_cds_RZR69424.1_1004	NO	TRUE	TRUE	RZR69424.1	0.988653	0.0050459	0.941863	0.00871561	0.695681	0.0760236	-0.0561325	1	-0.000182694	0.695245	0.141579	-0.172845	1	-0.000203317	0.756032	0.0783844	0.00522872	1794	4367	3575	2587	4269	4377	3430	2068	3129	2576	3692	4599	3608	10241	8241	5724	9074	10053	7803	4773	7192	5490	8721	10775	1791.85	4661.04	3843.52	2408.98
lcl|AOSW02000145.1_cds_RZR69425.1_1005	NO	TRUE	TRUE	RZR69425.1	0.972375	0.00830837	0.849135	0.0217915	0.479648	0.172502	0.580503	1	-0.000623513	0.374063	0.305125	0.529179	1	-0.000242505	0.523277	0.169297	0.439712	81	263	160	219	385	287	190	338	252	236	242	285	138	589	360	464	784	677	421	683	522	483	526	633	85.5197	272.332	170.503	206.079
lcl|AOSW02000146.1_cds_RZR69419.1_1006	NO	TRUE	TRUE	RZR69419.1	0.995211	-0.00133732	0.819786	-0.0301725	0.703938	-0.0788891	0.479426	1	0.00148571	0.34873	-0.30939	0.293992	1	-0.000161951	0.586335	-0.138567	0.0341249	891	530	268	1068	1385	520	1258	969	81	1162	557	187	1440	1013	574	1878	2391	1050	2273	1744	286	1976	1055	479	932.775	551.286	285.977	1003.44
lcl|AOSW02000146.1_cds_RZR69420.1_1007	NO	TRUE	TRUE	RZR69420.1	0.911648	-0.00656088	0.816993	-0.0417774	0.58012	-0.112266	-0.0120791	1	-2.98136e-05	0.433144	-0.275357	-0.0980066	1	-0.000220024	0.406812	-0.219449	-0.364214	2043	1933	1091	2033	2488	1332	1927	2182	774	1908	1462	962	3486	3870	2321	3898	4935	2968	3903	4285	1831	3350	3062	2180	2087.22	2037.38	1168.71	1901.4
lcl|AOSW02000146.1_cds_RZR69421.1_1008	NO	TRUE	TRUE	RZR69421.1	0.916095	0.00620175	0.932822	-0.0127193	0.956667	0.0152736	0.586677	1	0.00118094	0.774244	-0.112206	0.26991	1	2.83141e-05	0.920165	0.0263399	0.375653	1900	1633	988	2947	4058	1666	2384	2708	978	3478	1557	1509	3632	3496	2103	5847	7904	3574	4845	5558	2059	6841	3381	3159	1991.75	1697.37	1054.05	2769.52
lcl|AOSW02000146.1_cds_RZR69422.1_1009	NO	TRUE	TRUE	RZR69422.1	0.622089	-0.0492573	0.962778	-0.00506981	0.946711	-0.0169196	-0.88908	1	-0.00664875	0.801564	0.0917924	-0.364042	1	-0.000787098	0.611844	-0.12918	-0.969763	67	98	92	48	65	62	45	71	88	30	32	83	153	303	224	125	146	161	120	175	235	98	92	197	71.4277	100.961	97.8886	45.247
lcl|AOSW02000146.1_cds_RZR69423.1_1010	NO	TRUE	TRUE	RZR69423.1	0.995211	0.000420236	0.831094	-0.0350308	0.952726	0.0165496	0.366118	1	-6.17152e-05	0.827307	-0.0869486	0.184935	1	-0.00067523	0.806442	-0.0623576	-0.00519929	551	466	700	856	1228	651	658	1050	349	820	597	434	1093	998	1597	1817	2557	1412	1467	2262	864	1677	1324	1102	568.685	488.443	748.644	802.131
lcl|AOSW02000148.1_cds_RZR69418.1_1011	NO	TRUE	TRUE	RZR69418.1	0.519985	-0.0238739	0.790554	-0.0548518	0.589441	-0.10932	-0.379535	1	-0.00108071	0.558882	-0.203793	-0.269981	1	-0.000638642	0.254285	-0.301494	-0.517638	431	403	413	315	465	349	294	428	245	345	257	263	712	703	875	578	873	672	603	807	596	637	542	615	443.598	423.048	441.895	295.022
lcl|AOSW02000149.1_cds_RZR69416.1_1012	NO	TRUE	TRUE	RZR69416.1	0.995211	-0.00044411	0.96059	0.00800083	0.708306	0.0765583	0.0267001	1	-0.00138717	0.557522	0.197291	0.032275	1	-0.000653601	0.920087	0.0251131	-0.124543	1040	856	935	873	1501	1090	1065	1136	800	832	990	1069	2123	2013	2102	1889	3220	2589	2447	2540	1822	1768	2220	2539	1079.62	894.417	999.054	818.947
lcl|AOSW02000149.1_cds_RZR69417.1_1013	NO	TRUE	TRUE	RZR69417.1	0.984555	-0.00546843	0.830826	-0.0308462	0.569029	-0.121641	-0.316377	1	0.000531118	0.371632	-0.316138	-0.436374	1	-4.34538e-06	0.495492	-0.18099	-0.574087	569	1140	488	830	998	514	837	722	247	769	649	369	1307	2485	1078	1700	1970	1109	1897	1599	517	1502	1439	788	553.983	1234.37	526.882	768.92
lcl|AOSW02000150.1_cds_RZR69414.1_1015	NO	TRUE	TRUE	RZR69414.1	0.995211	-0.00621543	0.830826	-0.0261843	0.481864	-0.198687	0.453551	1	0.00229357	0.264429	-0.407182	0.173918	1	0.000211636	0.486299	-0.18907	-0.100248	866	394	139	1093	1212	230	726	1057	70	969	432	121	1726	878	297	2244	2407	498	1571	2247	137	1900	950	253	901.804	410.991	148.449	1025.92
lcl|AOSW02000150.1_cds_RZR69415.1_1014	NO	TRUE	TRUE	RZR69415.1	0.972211	-0.0110361	0.873634	-0.015109	0.581529	-0.130253	0.0249608	1	0.000340641	0.519387	-0.200414	-0.00457068	1	0.000211755	0.607876	-0.130274	-0.301868	200	184	36	266	240	53	133	238	60	188	104	74	392	437	102	535	513	147	372	555	140	408	284	172	179.331	208.289	39.5532	241.126
lcl|AOSW02000151.1_cds_RZR69365.1_1047	NO	TRUE	TRUE	RZR69365.1	0.995211	-0.0037817	0.847257	-0.0156843	0.461868	-0.244683	0.788069	1	0.0109768	0.22723	-0.42132	0.43179	1	0.00114469	0.60932	-0.126988	0.213687	1561	348	172	2248	2004	232	1272	1850	25	1767	830	51	2599	715	366	4159	3624	501	2517	3534	57	3166	1680	112	1657.8	359.235	183.12	2117.62
lcl|AOSW02000151.1_cds_RZR69366.1_1046	NO	TRUE	TRUE	RZR69366.1	0.988653	-0.0104603	0.970705	-0.00331943	0.956675	0.0149796	-0.466246	1	-0.00205159	0.841346	0.0653385	-0.349364	1	-0.000689986	0.86139	-0.0419586	-0.629292	1172	5176	4780	2156	3006	4106	3969	1114	3044	1342	2320	4140	2228	11724	11445	4669	6461	9761	9319	2520	7688	2764	5512	9962	1078.97	5780.33	5218.13	1970.38
lcl|AOSW02000151.1_cds_RZR69367.1_1045	NO	TRUE	TRUE	RZR69367.1	0.674582	0.0226986	0.925118	0.0132171	0.564145	0.119395	0.745427	1	0.000624955	0.722523	0.134752	0.523112	1	-5.11e-05	0.521525	0.168492	0.550956	2603	3489	5474	7430	9888	6216	6444	8743	2921	7581	7272	4411	5063	7104	10848	14816	19095	12257	13070	17575	5605	14546	14807	8473	2759.36	3605.12	5829.6	6996.75
lcl|AOSW02000894.1_cds_RZR59448.1_11015	NO	TRUE	FALSE	RZR59448.1	0.995211	0.00936693	0.955383	0.00387212	0.857313	0.0466687	1.09242	1	-0.000943543	0.775835	0.0544569	1.40067	1	-0.000227256	0.845648	0.0411362	0.519318	1	6	0	2	5	9	8	13	0	6	6	2	0	14	0	5	10	19	16	26	0	9	15	0	0.991368	6.4377	0	1.86063
lcl|AOSW02000151.1_cds_RZR69368.1_1043	NO	TRUE	TRUE	RZR69368.1	0.995211	0.00124966	0.979663	-0.0032098	0.926855	-0.0232453	0.136998	1	0.000680467	0.803593	-0.0984686	0.119143	1	0.000236174	1	-0.000273514	0.0875114	1116	1488	1190	1572	2162	1294	1812	1885	597	1618	2030	854	2034	3203	2699	3261	4412	2882	3943	4041	1499	3240	4454	2014	1178.48	1540.66	1268.08	1479.3
lcl|AOSW02000151.1_cds_RZR69369.1_1042	NO	TRUE	TRUE	RZR69369.1	0.805072	-0.0312965	0.966404	-0.00410271	0.997845	-0.00315197	-0.92848	1	-0.00493735	0.799525	0.0877913	-0.438492	1	-0.000835816	0.699592	-0.0954583	-0.939655	337	404	1029	270	369	423	174	439	627	148	315	548	687	890	2185	580	808	898	394	973	1337	339	703	1146	336.735	431.102	1106.21	251.441
lcl|AOSW02000151.1_cds_RZR69371.1_1049	NO	TRUE	TRUE	RZR69371.1	0.995211	-0.00325209	0.851411	-0.0243699	0.738856	-0.0643834	-0.107581	1	0.000238796	0.569237	-0.199425	-0.210065	1	-8.3308e-05	0.653789	-0.114394	-0.447194	135	195	157	168	238	122	177	159	61	125	170	104	314	419	386	401	575	297	441	471	158	302	412	229	116.391	224.962	174.52	149.949
lcl|AOSW02000151.1_cds_RZR69372.1_1048	NO	TRUE	TRUE	RZR69372.1	0.578265	-0.0192743	0.866815	-0.0243053	0.703598	-0.076288	-0.837908	1	-0.00138725	0.859893	-0.0720982	-0.716215	1	-0.000406657	0.472949	-0.182667	-0.741102	1195	1154	1164	625	881	843	647	620	765	518	768	911	3077	3552	3965	1779	2385	2810	2019	1697	2759	1393	2625	3233	971.125	1367.46	1325.12	539.036
lcl|AOSW02000151.1_cds_RZR69373.1_1029	NO	TRUE	TRUE	RZR69373.1	0.995211	0.00131038	0.952452	0.00805324	0.825692	0.044643	-0.0383586	1	-0.000317033	0.760602	0.117136	-0.095838	1	-0.000142433	0.858939	0.045436	-0.07516	1165	2656	2643	1835	2809	2714	1922	2365	1870	1970	2303	2547	2093	5313	5324	3628	5407	5486	3873	4786	3711	3750	4702	5076	1151.84	2851.03	2846.22	1705.28
lcl|AOSW02000891.1_cds_RZR59454.1_10976	NO	FALSE	FALSE	RZR59454.1	NA	0	NA	0	NA	0	#NUM!	NA	0	NA	0	#NUM!	NA	0	NA	0	#NUM!	0	0	0	0	0	0	0	0	0	0	0	0	0	1	0	0	0	0	0	0	0	0	0	0	0	0	0	0
lcl|AOSW02000151.1_cds_RZR69374.1_1025	NO	TRUE	TRUE	RZR69374.1	0.995211	0.00182738	0.962579	-0.00679195	0.957288	-0.0150097	0.110018	1	0.000789518	0.78571	-0.106389	0.0145378	1	0.000174876	0.994742	0.00270551	0.040738	1760	2245	1907	2514	3364	2011	2407	3053	973	2412	3081	1422	3337	4776	4192	5089	6651	4333	5049	6247	2373	4697	6648	3249	1838.02	2338.22	2035.71	2360.96
lcl|AOSW02000151.1_cds_RZR69375.1_1024	NO	TRUE	TRUE	RZR69375.1	0.895992	0.00672805	0.995474	0.000476997	0.950439	0.017235	0.254822	1	0.00130884	0.874892	-0.0670224	0.0888353	1	0.000272535	0.804158	0.0638258	0.247199	1086	893	1364	1870	1962	1111	1475	1592	670	1524	1886	1001	2184	1977	3122	3896	4015	2536	3223	3331	1791	3133	4235	2527	1143.31	926.097	1454.2	1758.75
lcl|AOSW02000151.1_cds_RZR69376.1_1027	NO	TRUE	TRUE	RZR69376.1	0.468075	-0.117449	0.907799	0.0108369	0.825692	-0.0476987	-0.132232	1	-0.0121906	0.640184	0.138489	1.10425	1	-0.000100181	0.746766	-0.0774799	-0.210696	239	119	299	135	384	211	185	1154	234	290	103	166	459	260	694	287	764	520	396	2398	609	588	230	507	250.898	123.597	318.916	126.903
lcl|AOSW02000151.1_cds_RZR69377.1_1021	NO	TRUE	TRUE	RZR69377.1	0.995211	-0.00394605	0.857042	0.0208736	0.843004	0.0409703	-0.544696	1	-0.00164513	0.48043	0.244343	-0.189208	1	-0.000139428	0.873038	0.0406437	-0.346976	4373	6238	7633	3707	5381	6343	4429	4246	7128	3240	5388	7889	13913	23606	27555	12473	16433	22657	16865	14805	24892	10730	19843	27248	3553.75	7391.89	8689.54	3197.13
lcl|AOSW02000151.1_cds_RZR69378.1_1020	NO	TRUE	TRUE	RZR69378.1	0.995211	-0.00147635	0.80051	-0.0407148	0.631415	-0.0991629	0.0530212	1	0.00144927	0.287743	-0.389524	-0.345295	1	-0.000138914	0.508672	-0.175565	-0.396976	2150	1021	1177	2119	2743	1070	1815	1863	288	1736	1608	447	4759	2230	2933	4535	5853	2525	4030	4137	820	3694	3780	1291	2212.44	1071.9	1259.39	1984.54
lcl|AOSW02000887.1_cds_RZR59460.1_10969	NO	FALSE	FALSE	RZR59460.1	NA	0.0088781	0.946862	-0.00377255	0.876765	0.0284589	#NUM!	1	0	1	0	#NUM!	1	-0.00458418	NA	0	#NUM!	0	0	0	0	2	1	0	0	0	0	0	0	0	0	0	0	4	2	0	0	0	0	0	0	0	0	0	0
lcl|AOSW02000887.1_cds_RZR59461.1_10968	NO	FALSE	FALSE	RZR59461.1	NA	-0.00649116	0.923396	-0.00565591	0.825561	-0.0376842	#NUM!	1	0.00431635	0.745291	-0.0265603	#NUM!	1	0.00335454	0.910837	-0.0144512	#NUM!	3	0	0	0	1	0	0	0	0	4	0	0	0	0	0	0	2	0	0	0	0	9	0	0	3.23753	0	0	0
lcl|AOSW02000886.1_cds_RZR59462.1_10967	NO	FALSE	FALSE	RZR59462.1	NA	0.00416043	0.963369	0.00242309	0.995299	0.0033175	#NUM!	1	0.00114182	0.978054	0.00371578	#NUM!	1	0.00170836	NA	0.0125146	#NUM!	0	0	0	1	0	0	0	0	1	2	0	0	0	0	0	2	0	0	0	0	2	5	0	0	0	0	0	0.94266
lcl|AOSW02000151.1_cds_RZR69379.1_1023	NO	TRUE	TRUE	RZR69379.1	0.995211	-0.00132828	0.900164	-0.0163629	0.904138	-0.0284946	0.270948	1	6.03428e-05	0.78571	-0.106313	0.266279	1	-0.000128934	0.806358	-0.0635772	0.00423193	3949	1847	2698	4619	5480	2670	4002	5379	1520	3901	3447	1993	6878	3650	5880	8592	10114	5629	7731	10312	3908	7192	6959	4677	4262.2	1890.65	2865.09	4363.61
lcl|AOSW02000151.1_cds_RZR69380.1_1022	NO	TRUE	TRUE	RZR69380.1	0.999924	-4.49121e-05	0.825809	-0.0412602	0.939338	-0.0196198	0.0993761	1	0.000231798	0.610579	-0.182325	-0.175934	1	-0.000478153	0.69476	-0.0992065	-0.19409	6638	4497	5105	6967	9155	5417	5099	6664	3359	7293	3749	4470	12000	9062	10996	13392	17039	11419	10233	13037	7467	13423	7786	10003	6989.24	4663.33	5442.47	6552.7
lcl|AOSW02000151.1_cds_RZR69381.1_1064	NO	TRUE	TRUE	RZR69381.1	0.848403	0.0134434	0.964264	0.00565463	0.899731	0.0290694	0.548948	1	0.00139175	0.96016	-0.0275822	0.320526	1	0.000293174	0.715631	0.0923108	0.48457	1870	753	1238	2814	2928	1378	1953	2400	868	2553	2380	1242	3562	1591	2606	5475	5632	2899	3977	4683	2080	4849	4924	2752	1990.22	776.437	1317.59	2651.81
lcl|AOSW02000151.1_cds_RZR69382.1_1019	NO	TRUE	TRUE	RZR69382.1	0.995211	-0.00119978	0.917868	0.0144381	0.887517	0.0322954	-0.579377	1	-0.00076074	0.668387	0.158182	-0.447401	1	-0.000111737	0.903937	0.0314342	-0.428077	528	453	405	292	420	471	287	339	420	287	314	578	1674	1680	1460	1011	1279	1529	1132	1115	1388	940	1213	1920	430.233	536.19	460.503	252.293
lcl|AOSW02000151.1_cds_RZR69383.1_1018	NO	TRUE	TRUE	RZR69383.1	0.995211	-0.00124773	0.936477	-0.00941021	0.587238	-0.114889	-0.139544	1	0.00146013	0.44567	-0.262828	-0.134938	1	0.000583585	0.791888	-0.0674944	-0.0580479	1871	1129	862	1583	1928	860	1664	1558	455	1684	1853	614	3270	2318	1926	2974	3635	1868	3369	2969	1288	3138	3809	1494	1999.59	1161.61	916.815	1492.87
lcl|AOSW02000151.1_cds_RZR69384.1_1017	NO	TRUE	TRUE	RZR69384.1	0.995211	-0.00223443	0.976935	0.00336903	0.846239	-0.0400955	0.0298936	1	0.00025322	0.898473	-0.0551594	0.216064	1	0.00032817	0.960966	-0.0137738	-0.0939286	914	1015	1422	1452	2088	1001	1517	2784	418	1284	1850	770	2301	2603	3537	3396	4711	2401	3632	6340	1128	2876	4368	1877	909.761	1085.43	1529.66	1351.15
lcl|AOSW02000151.1_cds_RZR69385.1_1016	NO	TRUE	TRUE	RZR69385.1	0.999924	-0.000107938	0.844433	-0.0190477	0.582285	-0.135538	0.442758	1	0.00423142	0.298356	-0.356182	0.162851	1	0.000375155	0.659596	-0.109223	0.077642	1431	686	373	1840	1997	514	1258	1898	98	1735	1087	187	2815	1472	845	3739	4025	1151	2687	3932	266	3456	2361	449	1520.58	707.943	397.081	1733.45
lcl|AOSW02000151.1_cds_RZR69386.1_1061	NO	TRUE	TRUE	RZR69386.1	0.0680973	0.639879	0.846434	-0.0221593	0.540809	0.147272	0.512239	0.645108	0.0262267	0.64557	-0.153274	-1.32671	1	-0.000237934	0.573933	0.144121	0.452012	805	1269	595	1229	2093	1275	313	668	400	849	2478	749	1067	1591	959	1955	3040	1405	438	881	289	943	3951	1128	668.046	1489.51	671.021	1075.11
lcl|AOSW02000151.1_cds_RZR69387.1_1060	NO	TRUE	TRUE	RZR69387.1	0.194044	0.401925	0.940708	-0.00620773	0.896965	0.0337253	0.279902	0.217249	0.369285	0.449246	-0.19249	-1.63129	1	0.00167189	0.553619	0.154342	1.12904	1668	922	434	1252	2542	996	417	467	128	745	7283	273	3045	1788	908	2372	4529	2031	869	919	325	1358	14396	689	1729.42	964.018	463.823	1174.21
lcl|AOSW02000151.1_cds_RZR69388.1_1063	NO	TRUE	TRUE	RZR69388.1	0.888755	0.0091723	0.891474	0.0174513	0.846364	0.0407439	-0.0606353	1	0.000880595	0.908674	0.0527702	-0.161941	1	0.000352874	0.631183	0.122347	0.205053	1237	1923	1944	1634	2344	1917	1544	1858	1172	1636	3567	1514	2638	4616	4704	3757	5268	4585	3731	4456	3078	3636	8660	3822	1226.69	2060.74	2092.45	1519.39
lcl|AOSW02000151.1_cds_RZR69389.1_1062	NO	TRUE	TRUE	RZR69389.1	0.967373	0.00787957	0.857042	0.0199208	0.635767	0.0955619	0.425353	1	-8.19921e-05	0.562985	0.199018	0.473368	1	-2.03894e-05	0.592564	0.137634	0.426693	2481	2287	6358	5879	6977	5062	4610	6145	4431	5422	5204	5816	4734	4639	13334	11838	13499	10485	9754	12444	10199	10533	10864	12340	2642.85	2357.09	6765.81	5541.03
lcl|AOSW02000151.1_cds_RZR69390.1_1054	NO	TRUE	TRUE	RZR69390.1	0.995211	-0.00111813	0.874576	-0.0144745	0.694893	-0.0826083	0.740226	1	0.0016421	0.448591	-0.232156	0.758532	1	0.000222152	0.744099	-0.0797781	0.449562	363	180	144	585	691	192	373	940	43	667	307	71	731	411	332	1245	1466	422	785	2048	155	1371	685	218	388.216	185.132	153.14	551.76
lcl|AOSW02000151.1_cds_RZR69391.1_1055	NO	TRUE	TRUE	RZR69391.1	0.272123	0.202088	0.96059	0.00526953	0.473699	0.189788	1.05656	1	0.0028058	0.867261	0.0629843	0.343942	1	-4.65072e-05	0.41437	0.232199	0.965367	145	111	209	399	590	284	95	402	144	398	474	176	294	245	516	826	1217	623	216	850	375	794	1060	495	153.49	114.781	222.627	375.637
lcl|AOSW02000151.1_cds_RZR69392.1_1056	NO	TRUE	TRUE	RZR69392.1	NA	-0.0159817	NA	-0.0199529	0.498209	-0.199069	0.972749	1	0.00135214	0.33061	-0.301792	1.071	1	0.000200557	0.485854	-0.190775	0.269287	5989	1543	1101	10878	9437	1430	7349	14049	314	8310	2748	522	10999	3052	2583	20834	17996	3275	14637	27309	879	15546	5782	1408	6471.63	1578.5	1168.97	10278.7
lcl|AOSW02000151.1_cds_RZR69393.1_1050	NO	TRUE	TRUE	RZR69393.1	0.995211	0.00309884	0.846434	-0.0187556	0.68115	-0.0906687	0.879276	1	0.00410763	0.340278	-0.30416	0.5063	1	0.000282459	0.74231	-0.0802466	0.270825	8282	4826	3437	17111	17420	3742	8113	18859	700	12444	8629	1306	14963	9549	7525	33152	33185	8223	16015	36972	1699	23488	18041	3009	8766.49	4990.51	3661.13	16108.9
lcl|AOSW02000151.1_cds_RZR69394.1_1051	NO	TRUE	TRUE	RZR69394.1	0.988653	-0.00586735	0.962876	-0.00516828	0.775174	-0.057015	0.177606	1	-1.29169e-05	0.813281	-0.087944	0.307587	1	0.000147222	0.807458	-0.0617063	-0.0613863	1423	372	734	1507	1508	561	1256	1594	481	1149	1031	539	2710	752	1659	3004	3026	1215	2614	3267	1246	2244	2151	1287	1508.61	384.362	781.671	1419.15
lcl|AOSW02000882.1_cds_RZR59479.1_10964	NO	TRUE	FALSE	RZR59479.1	NA	0.0228768	0.991878	-0.000415447	0.821905	0.0476084	-0.323869	1	0.00147935	0.950867	0.0098369	-0.860093	1	-0.00150783	0.865355	0.0280838	-0.842633	0	0	2	0	2	1	0	0	1	0	2	2	0	6	0	0	4	2	4	0	0	0	4	0	0	0	2.16839	0
lcl|AOSW02000151.1_cds_RZR69395.1_1052	NO	TRUE	TRUE	RZR69395.1	0.993164	0.00597413	0.846434	0.0224124	0.55867	0.132619	0.249173	1	-0.000733062	0.394408	0.289604	0.369681	1	-0.000171688	0.570117	0.146133	0.310047	231	335	785	436	747	745	555	613	582	423	658	798	532	778	1900	1006	1629	1778	1295	1395	1487	915	1517	1997	229.825	358.336	844.493	405.681
lcl|AOSW02000151.1_cds_RZR69396.1_1053	NO	TRUE	TRUE	RZR69396.1	0.999924	-0.000148825	0.895449	-0.0175134	0.822887	-0.0463345	0.323777	1	0.00059443	0.624685	-0.177366	0.265784	1	6.95592e-05	0.821259	-0.0582511	0.0660952	1642	1384	1209	2369	2880	1324	1931	3039	622	2195	1881	885	3313	3000	2906	5056	5993	3132	4351	6684	1546	4577	4294	2155	1696.36	1449.89	1292.81	2220.32
lcl|AOSW02000151.1_cds_RZR69397.1_1032	NO	TRUE	TRUE	RZR69397.1	0.995211	0.00179862	0.80723	-0.0382463	0.765505	-0.0599066	0.386745	1	0.00168748	0.331128	-0.341765	-0.0400216	1	-0.000191	0.624035	-0.123925	-0.15177	3536	2362	1859	4305	6278	2369	3588	4626	501	3863	3183	950	7177	5043	4212	8843	12944	5284	7738	9765	1151	7799	6983	2292	3691.98	2460.35	1984.53	4042.77
lcl|AOSW02000151.1_cds_RZR69398.1_1033	NO	TRUE	TRUE	RZR69398.1	0.991576	0.00452827	0.96059	0.00587744	0.932732	0.0205893	0.0393898	1	0.000418066	0.972131	0.0201035	-0.0349276	1	0.000132007	0.839903	0.0520014	0.168748	216	595	401	413	551	445	372	480	261	376	721	352	394	1098	853	819	1087	944	770	1035	620	760	1467	810	210.722	643.529	432.801	382.764
lcl|AOSW02000151.1_cds_RZR69399.1_1030	NO	TRUE	TRUE	RZR69399.1	0.486981	0.110148	0.924919	0.0093588	0.945435	0.017984	-0.425864	0.781162	0.0249885	0.797974	-0.0818669	-1.04129	1	0.00205172	0.486299	0.189452	0.790683	9737	4334	5435	5275	7508	5009	3433	3466	2824	4392	33374	4007	19277	9097	11916	10927	15177	10823	7323	7226	6364	8540	71334	8973	10113.3	4527.22	5806.85	4948.87
lcl|AOSW02000151.1_cds_RZR69400.1_1031	NO	TRUE	TRUE	RZR69400.1	0.877557	0.00840214	0.880393	0.0199846	0.875683	0.0350364	-0.237055	1	0.00101429	0.928062	0.0433767	-0.325374	1	0.000455777	0.617324	0.126806	0.173264	842	1514	1187	954	1434	1191	902	1078	822	912	2293	1249	1703	3454	2831	2111	3104	2830	2087	2420	2115	1951	5456	3134	866.132	1589.79	1270.16	893.404
lcl|AOSW02000151.1_cds_RZR69401.1_1036	NO	TRUE	TRUE	RZR69401.1	0.995211	0.000759758	0.923753	-0.0160009	0.965404	-0.0127985	0.319361	1	0.000486186	0.785988	-0.104101	0.277416	1	-4.90253e-05	0.92709	-0.023988	0.128176	1723	1246	1112	2283	2677	1359	1753	2603	793	2066	1601	1177	3031	2430	2615	4284	4938	3082	3358	5039	2343	3694	3390	2951	1822.29	1289.03	1184.67	2148.98
lcl|AOSW02000151.1_cds_RZR69402.1_1037	NO	TRUE	TRUE	RZR69402.1	0.96767	-0.0182318	0.844433	-0.0180516	0.335097	-0.3692	0.131117	1	0.00261613	0.243354	-0.427296	0.214986	1	0.000615129	0.432085	-0.225912	-0.205397	730	305	107	689	753	145	632	873	28	704	326	62	1479	688	234	1525	1562	322	1464	1860	61	1484	750	162	753.555	319.66	114.433	645.66
lcl|AOSW02000151.1_cds_RZR69403.1_1034	NO	TRUE	TRUE	RZR69403.1	0.995211	0.00264693	0.984479	-0.00202616	0.910189	-0.0265703	0.525956	1	0.00101349	0.762015	-0.114233	0.505962	1	0.000328888	0.982905	0.00664587	0.335265	5185	2845	3652	8474	8698	3700	7739	9589	1465	6545	6929	2899	9102	5599	8213	16073	16127	8229	14829	18006	4098	11802	14177	7416	5528.3	2930.78	3885.68	7988.15
lcl|AOSW02000151.1_cds_RZR69404.1_1035	NO	TRUE	TRUE	RZR69404.1	0.970533	-0.00514835	0.837745	-0.0281047	0.264256	-0.270455	-0.34553	1	0.00122225	0.221609	-0.463345	-0.366491	1	0.00047208	0.386404	-0.228681	-0.366242	1089	1311	778	1089	1269	673	1089	1114	348	1085	1027	584	2101	2933	1818	2350	2689	1548	2492	2521	896	2262	2349	1467	1144.81	1360.63	829.638	1023.95
lcl|AOSW02000151.1_cds_RZR69405.1_1038	NO	TRUE	TRUE	RZR69405.1	0.625309	-0.0203974	0.96059	0.00730857	0.904063	-0.0296226	-0.621198	1	-0.00264394	0.748522	0.123883	-0.266377	1	-0.000265949	0.744099	-0.0820905	-0.544964	2633	2322	3143	1926	2097	2179	2097	1988	2549	1545	2056	2561	5210	5082	6894	4068	4259	4804	4574	4193	5731	3201	4459	5699	2723.99	2430.69	3360.14	1805.6
lcl|AOSW02000151.1_cds_RZR69406.1_1039	NO	TRUE	TRUE	RZR69406.1	0.381413	0.124117	0.853085	-0.0209576	0.991615	0.00472435	-0.278233	0.342311	0.0774426	0.33061	-0.346734	-1.29037	1	0.000359087	0.820417	0.0578452	0.112472	1592	982	652	743	1422	997	407	494	319	818	2348	707	2460	1827	1374	1310	2403	2011	709	869	862	1318	4631	1536	1603.86	1043.07	699.999	693.038
lcl|AOSW02000151.1_cds_RZR69407.1_1057	NO	TRUE	TRUE	RZR69407.1	0.480199	0.0610913	0.952452	-0.00770147	0.748686	0.0622473	0.251211	1	0.00312954	0.829994	-0.0838664	-0.366939	1	4.62056e-05	0.683671	0.103691	0.279038	1512	1464	1270	2213	2492	1478	1476	1180	738	1287	3503	1182	3152	3398	3012	4878	5424	3513	3443	2618	1892	2793	8055	3038	1526.78	1553.06	1362.99	2065.11
lcl|AOSW02000151.1_cds_RZR69408.1_1058	NO	TRUE	TRUE	RZR69408.1	0.955019	0.0048453	0.86493	0.0219199	0.50142	0.140604	0.0891712	1	-0.000382968	0.447102	0.267389	0.0649107	1	-0.00028166	0.558426	0.150024	0.14667	1426	2193	2563	2360	3193	2613	2077	2457	2145	1913	3252	2558	2264	3995	5083	4022	5339	4849	3641	4300	4198	3189	5953	5157	1424.88	2340.11	2755.32	2197.78
lcl|AOSW02000151.1_cds_RZR69409.1_1059	NO	TRUE	TRUE	RZR69409.1	0.98121	0.00209309	0.875314	0.0240265	0.899373	0.0317854	0.0233864	1	0.000416345	0.839757	0.0788504	0.0667823	1	0.000351165	0.71305	0.0892821	0.130545	3564	3555	5099	4544	6183	4229	4687	5067	3031	4441	6385	4044	6752	7924	11804	9747	12635	9712	10599	10936	7713	9040	14494	9649	3749.41	3688.14	5436.8	4273.13
lcl|AOSW02000151.1_cds_RZR69410.1_1044	NO	TRUE	TRUE	RZR69410.1	0.999924	1.01278e-05	0.830826	0.0355234	0.654459	0.0872858	0.0469642	1	-0.00118756	0.346667	0.342656	0.330363	1	-3.52518e-05	0.620402	0.12586	0.148744	981	1144	2131	1373	2022	1758	1669	1830	1823	1376	2102	1787	1778	2276	4243	2714	3903	3475	3384	3687	3595	2641	4236	3533	1038.28	1183.06	2270	1292.57
lcl|AOSW02000151.1_cds_RZR69411.1_1040	NO	TRUE	TRUE	RZR69411.1	0.967373	-0.0228672	0.830826	-0.0204312	0.230915	-0.583972	-0.490553	1	0.00655606	0.143549	-0.669704	-0.648982	1	0.00107465	0.35806	-0.291951	-0.945863	2999	723	381	1813	1688	295	1349	1710	35	1402	994	80	6447	1679	875	3995	3648	699	3124	3818	93	3012	2323	209	3025.37	767.395	408.961	1691.52
lcl|AOSW02000151.1_cds_RZR69412.1_1028	NO	TRUE	TRUE	RZR69412.1	0.983392	0.00389906	0.948314	0.00901488	0.740796	0.0642794	0.468079	1	2.85243e-06	0.769652	0.114219	0.354231	1	-0.000126075	0.766633	0.0760308	0.252586	1941	939	2032	2873	3583	1942	2224	2888	1566	2693	2330	1713	3726	1899	4285	5716	6953	4036	4593	5766	3299	5148	4803	3425	2080.58	964.626	2160.2	2710.85
lcl|AOSW02000151.1_cds_RZR69413.1_1026	NO	TRUE	TRUE	RZR69413.1	0.613306	0.0352683	0.999104	0.000123378	0.956643	0.0147209	-0.0223678	1	0.0057514	0.711167	-0.138081	-0.453246	1	0.000563443	0.674603	0.107211	0.302239	2867	1940	1779	2820	3146	1912	1763	2160	1065	2021	5012	2139	5505	3995	4289	5764	6314	4443	3673	4473	2758	4029	11043	5266	3006.48	2016.1	1897.82	2650.34
lcl|AOSW02000152.1_cds_RZR69363.1_1067	NO	TRUE	TRUE	RZR69363.1	0.995211	0.0043294	0.85654	0.0196145	0.755953	0.062887	0.16985	1	-0.000359851	0.5681	0.182328	0.302924	1	7.8168e-05	0.675995	0.104245	0.274792	121	274	287	251	324	364	122	551	260	308	333	311	257	607	648	510	681	785	257	1150	572	621	750	679	123.704	288.687	307.408	234.783
lcl|AOSW02000152.1_cds_RZR69364.1_1066	NO	TRUE	TRUE	RZR69364.1	0.995211	-0.00527633	0.839884	-0.0241478	0.99445	-0.00413087	-0.179279	1	-0.000691175	0.87813	-0.0604525	-0.485781	1	-0.000814106	0.680419	-0.103667	-0.665937	37	57	33	54	40	28	34	29	28	19	32	37	58	120	65	108	88	60	76	61	48	39	64	72	39.2571	58.8697	35.1388	50.8593
lcl|AOSW02000154.1_cds_RZR69360.1_1069	NO	TRUE	TRUE	RZR69360.1	0.982196	-0.0040898	0.988035	-0.00140856	0.970088	-0.0108414	-0.355182	1	-0.00066266	0.953977	0.0315017	-0.258947	1	-0.000160159	0.872912	-0.0409125	-0.347327	563	1047	462	604	751	626	579	659	563	555	583	651	1192	2367	1038	1330	1544	1422	1314	1510	1232	1160	1429	1531	576.349	1102.32	494.747	565.119
lcl|AOSW02000155.1_cds_RZR69348.1_1075	NO	TRUE	TRUE	RZR69348.1	0.000664124	2.74099	0.869289	-0.0114204	0.374551	0.333676	3.60121	0.00645862	3.89199	0.405295	-0.190217	0.530109	1	0.000626918	0.176538	0.589798	5.18559	27	16	7	41	463	201	37	22	2	1674	69	30	42	18	18	63	799	370	78	38	12	2795	137	64	28.7407	16.4965	7.44984	38.638
lcl|AOSW02000155.1_cds_RZR69349.1_1081	NO	TRUE	TRUE	RZR69349.1	0.191524	-0.370044	0.997399	0.000182192	0.653782	-0.10139	-0.371216	0.751251	-0.0284019	0.8173	0.0736163	1.09436	1	-0.000396418	0.457663	-0.207886	-0.85742	1849	6308	3485	3081	5037	2930	20576	3901	2237	3350	1331	2229	3268	11882	7434	5757	9332	5947	39063	7437	5455	5949	2633	4910	1982.13	6479.85	3704.82	2907.16
lcl|AOSW02000155.1_cds_RZR69350.1_1080	NO	TRUE	TRUE	RZR69350.1	0.99935	-0.000385979	0.774254	0.0467778	0.733499	0.0661067	-0.166505	1	-0.00110468	0.334034	0.344907	0.258971	1	0.000262489	0.560065	0.15231	0.11423	73	155	113	83	115	167	130	134	170	115	108	209	154	356	231	166	254	348	283	282	338	236	228	427	74.7145	163.209	121.014	77.6539
lcl|AOSW02000155.1_cds_RZR69351.1_1072	NO	TRUE	TRUE	RZR69351.1	0.936748	-0.0303485	0.984479	-0.00120767	0.950766	0.0185922	0.756641	1	-0.0107628	0.668781	0.100785	2.26622	1	-0.00157489	0.83536	-0.0483491	0.379033	431	683	307	151	1528	1237	842	6925	388	1664	83	287	981	1851	822	429	3753	3356	2127	17515	1290	3938	242	811	412.161	747.091	332.523	139.346
lcl|AOSW02000155.1_cds_RZR69353.1_1070	NO	TRUE	TRUE	RZR69353.1	0.995211	-0.00566278	0.904013	-0.0108437	0.578247	-0.138616	-0.0956046	1	0.00182342	0.428227	-0.235776	-0.144095	1	0.0006116	0.724062	-0.085996	-0.380228	1127	691	309	1181	1077	332	1291	809	124	692	1072	212	2315	1470	707	2348	2208	755	2798	1725	223	1363	2345	473	1166.3	723.227	330.332	1107.23
lcl|AOSW02000880.1_cds_RZR59507.1_10938	NO	TRUE	FALSE	RZR59507.1	0.999528	0.00143088	0.960353	-0.00310227	0.821285	-0.0520189	0.758301	1	0.00412667	0.735933	-0.0476841	0.19228	1	0.00226056	0.928912	-0.0178492	-0.23518	0	3	1	2	3	0	1	2	0	1	3	0	0	5	2	4	6	4	5	4	0	2	6	0	0	3.12849	1.06357	1.86299
lcl|AOSW02000155.1_cds_RZR69354.1_1071	NO	TRUE	TRUE	RZR69354.1	0.950444	-0.0298609	0.512664	-0.0849327	0.704259	-0.0935129	-0.640799	1	-0.000421523	0.34873	-0.217697	-0.447017	1	-0.00484266	0.251728	-0.400654	-0.617922	13	231	41	15	152	96	134	122	6	198	5	5	28	588	103	33	310	221	297	273	28	446	22	12	12.8978	247.48	44.1274	13.9492
lcl|AOSW02000155.1_cds_RZR69355.1_1074	NO	TRUE	TRUE	RZR69355.1	0.995211	0.0035297	0.963369	-0.00425093	0.715981	-0.0766049	0.120104	1	0.00327758	0.524334	-0.190168	-0.00849699	1	0.000873213	0.948567	-0.0171862	0.0667532	1227	771	358	1376	1526	495	1157	1495	165	1029	1675	316	2376	1552	875	2566	2893	1131	2289	2892	415	1926	3335	803	1320.19	790.496	380.36	1299.2
lcl|AOSW02000155.1_cds_RZR69356.1_1076	NO	TRUE	TRUE	RZR69356.1	0.995211	0.00550299	0.964406	-0.00438281	0.589441	-0.117604	-0.305574	1	0.00726192	0.372679	-0.30386	-0.555701	1	0.00143726	0.958929	-0.014446	0.0446004	256	201	105	212	208	111	192	142	55	226	318	106	526	393	254	469	452	252	414	309	162	448	727	264	267.928	209.104	112.048	199.174
lcl|AOSW02000155.1_cds_RZR69357.1_1077	NO	TRUE	TRUE	RZR69357.1	0.634641	-0.0888083	0.93825	0.00630103	0.613865	-0.132329	-1.28907	1	-0.00275037	1	-0.00210408	0.20716	1	0.000798391	0.72549	-0.0825757	-0.832947	97	579	31	61	144	154	702	109	80	213	128	114	171	1325	67	134	310	322	1582	237	160	446	291	241	92.8428	633.017	33.5716	56.3038
lcl|AOSW02000155.1_cds_RZR69358.1_1079	NO	TRUE	TRUE	RZR69358.1	0.995211	0.00227919	0.734048	-0.0600792	0.862432	-0.0376919	0.242561	1	0.00124935	0.337855	-0.348593	-0.204195	1	-0.000410651	0.620402	-0.125759	-0.175997	1278	1135	864	1426	2404	1044	1191	1496	365	1306	1311	575	2531	2576	2194	3028	5076	2612	2630	3275	1152	2756	2965	1696	1340.4	1179.42	921.684	1340.25
lcl|AOSW02000880.1_cds_RZR59513.1_10894	NO	TRUE	FALSE	RZR59513.1	0.809559	-0.0599513	0.881277	-0.0100198	0.737225	-0.0813167	-0.725977	1	-0.00357352	0.828173	-0.0462042	0.0360423	1	-0.00104961	0.569349	-0.134234	-1.16308	6	4	3	3	3	1	5	1	2	1	3	0	11	12	3	8	7	5	13	3	11	6	7	2	6.10267	4.23151	3.21889	2.80521
lcl|AOSW02000156.1_cds_RZR69347.1_1082	NO	TRUE	TRUE	RZR69347.1	0.561755	0.0474697	0.900164	0.0146844	0.904898	0.0277845	0.672111	1	0.00544445	0.909272	-0.0513105	0.452774	1	0.000887766	0.504861	0.176687	1.00915	1621	1922	2881	3991	5776	2876	2385	4824	1606	8327	3313	2361	2678	3854	6299	7580	10738	6247	4610	9426	4668	15337	6816	5722	1707.93	1992.37	3071.12	3754.13
lcl|AOSW02000157.1_cds_RZR69345.1_1083	NO	TRUE	TRUE	RZR69345.1	0.995211	-0.00187547	0.932822	-0.0135194	0.979702	0.00845656	-0.277784	1	-0.00076014	0.974652	0.0198508	-0.24187	1	-0.000505982	0.830783	-0.0544894	-0.319497	3111	5205	4861	3414	5006	4324	3593	3794	3193	2954	3848	4392	5131	10168	10277	6519	9368	8987	6755	7231	8034	5385	7776	9904	3306.87	5370.53	5174.54	3216.5
lcl|AOSW02000157.1_cds_RZR69346.1_1084	NO	TRUE	TRUE	RZR69346.1	0.937453	-0.0241127	0.941544	0.00640772	0.963834	0.0135284	1.24584	1	-0.00492541	0.661509	0.114151	2.07702	1	-0.00052888	0.938205	-0.0190232	1.29138	10	5	2	13	12	4	18	15	6	4	9	3	18	7	5	36	44	12	56	62	25	33	46	10	8.69631	5.74453	2.2174	11.6469
lcl|AOSW02000158.1_cds_RZR69342.1_1086	NO	TRUE	TRUE	RZR69342.1	0.582472	-0.0336531	0.857042	-0.0221877	0.534547	-0.133725	-0.919431	1	-0.000754379	0.639503	-0.169517	-0.754622	1	-9.42157e-05	0.405272	-0.227027	-0.898724	193	411	275	166	200	202	212	169	158	162	193	182	361	905	596	332	417	412	501	363	298	335	382	407	197.402	432.924	294.533	155.288
lcl|AOSW02000158.1_cds_RZR69344.1_1088	NO	TRUE	TRUE	RZR69344.1	0.0228679	-1.36693	0.944239	0.00487034	0.699323	-0.0954118	-1.84192	0.0671501	-1.38829	0.502434	0.141587	1.62371	1	-0.00347744	0.30322	-0.32736	-2.85001	13	6	85	7	21	7	4	90	186	6	7	1	24	12	173	16	37	18	10	177	393	15	14	4	13.5514	6.25527	90.7632	6.57165
lcl|AOSW02000162.1_cds_RZR69338.1_1091	NO	TRUE	TRUE	RZR69338.1	0.771045	-0.0639045	0.803351	-0.0290022	0.0526615	-1.50434	0.129607	1	0.00317199	0.0811423	-1.01788	0.00999755	1	0.000891801	0.0687594	-1.08585	-0.265131	88	34	4	78	80	4	70	59	0	91	8	1	199	26	3	160	169	8	131	156	0	192	19	0	66.4297	41.3731	4.88975	59.4128
lcl|AOSW02000164.1_cds_RZR69333.1_1096	NO	TRUE	TRUE	RZR69333.1	0.93133	-0.00254597	0.999688	7.11945e-05	0.615865	-0.102552	-0.347601	1	-1.33651e-05	0.774831	-0.0954028	-0.235421	1	0.000623277	0.770551	-0.0652889	-0.233205	8860	11054	9259	8634	11183	7786	8505	9787	6696	8899	11113	7657	15187	19582	18016	15194	19421	15227	15428	17553	14199	14859	21212	15493	9558.73	11317.7	9833.08	8156.02
lcl|AOSW02000165.1_cds_RZR69331.1_1098	NO	TRUE	TRUE	RZR69331.1	0.984871	0.0107724	0.830826	0.0263973	0.463212	0.214427	0.299892	1	-0.000954235	0.327423	0.324122	0.658131	1	-0.000204992	0.462433	0.203862	0.590892	22	53	92	63	87	86	38	73	142	49	76	149	45	111	270	162	202	234	84	172	370	120	182	397	21.8271	56.7811	99.0175	58.5868
lcl|AOSW02000166.1_cds_RZR69329.1_1099	NO	TRUE	TRUE	RZR69329.1	0.631598	-0.0324876	0.849499	-0.0245655	0.401644	-0.209268	-0.0295597	1	-0.000355835	0.46292	-0.256017	0.141725	1	6.43154e-05	0.339271	-0.269309	-0.359694	1692	770	831	1587	1813	610	1374	2079	504	1375	718	690	3223	1549	1797	3222	3488	1362	2798	4210	1240	2654	1521	1607	1813.28	791.102	883.457	1497.38
lcl|AOSW02000880.1_cds_RZR59523.1_10927	NO	FALSE	FALSE	RZR59523.1	NA	0	NA	0	NA	0	#NUM!	NA	0	NA	0	#NUM!	NA	0	NA	0	#NUM!	0	0	0	0	0	0	0	0	0	0	0	0	0	0	0	0	0	0	0	0	0	0	0	0	0	0	0	0
lcl|AOSW02000166.1_cds_RZR69330.1_1100	NO	TRUE	TRUE	RZR69330.1	0.303267	-0.236661	0.989924	0.000596689	0.701245	-0.0940844	-3.1566	1	-0.0214433	0.913711	0.0251002	-0.621648	1	-0.0011085	0.525696	-0.152198	-2.83581	12	11	42	8	0	0	5	14	27	0	4	9	31	22	118	22	0	0	12	37	58	0	9	18	11.0934	12.1629	45.5201	7.29348
lcl|AOSW02000880.1_cds_RZR59525.1_10925	NO	TRUE	FALSE	RZR59525.1	NA	-0.0180316	0.94354	-0.00420408	0.73786	-0.0611725	-2.32261	1	0.00105405	0.740233	-0.032973	#NUM!	1	0.00184977	0.786687	-0.0400336	-1.87461	0	7	0	0	2	0	2	0	0	1	0	1	0	14	0	0	4	0	0	0	0	2	0	2	0	7.15717	0	0
lcl|AOSW02000880.1_cds_RZR59526.1_10926	NO	FALSE	FALSE	RZR59526.1	NA	0	NA	0	NA	0	#NUM!	NA	0	NA	0	#NUM!	NA	0	NA	0	#NUM!	0	0	0	0	0	0	0	0	0	0	0	0	0	0	0	0	0	0	0	0	0	0	0	0	0	0	0	0
lcl|AOSW02000880.1_cds_RZR59527.1_10929	NO	FALSE	FALSE	RZR59527.1	NA	0.00399396	0.964406	0.00223612	1	0	#NUM!	1	0.000975867	1	0	#NUM!	1	0.00151544	NA	0.0119108	#NUM!	0	0	0	0	0	0	0	0	0	0	1	0	0	0	0	0	0	0	0	0	0	0	0	0	0	0	0	0
lcl|AOSW02000167.1_cds_RZR69316.1_1104	NO	TRUE	TRUE	RZR69316.1	0.995211	-0.0131825	0.774254	0.0340726	0.836789	0.0516608	1.34296	1	-0.00670425	0.368625	0.172078	3.52458	1	0.0010489	0.682507	0.0885588	1.59422	32	158	684	1729	419	346	52	9097	1845	602	144	1963	69	315	1426	3540	799	730	122	18535	3988	1192	302	4158	33.5336	164.259	729.766	1624.77
lcl|AOSW02000167.1_cds_RZR69317.1_1102	NO	TRUE	TRUE	RZR69317.1	0.998204	-0.00088995	0.935577	0.00783478	0.57979	0.135499	0.516221	1	-0.00281868	0.456312	0.224981	0.758343	1	-0.00116389	0.847297	0.0461012	0.125925	861	600	1423	2177	1688	1115	623	2275	1848	788	685	1837	1610	1280	3168	4416	3460	2360	1344	4719	4326	1529	1466	4274	912.467	620.059	1515.51	2049.95
lcl|AOSW02000167.1_cds_RZR69318.1_1103	NO	TRUE	TRUE	RZR69318.1	0.974014	0.0257881	0.978329	-0.00153769	0.828348	0.0502585	2.91264	1	0.000944835	0.967115	0.00893575	1.58335	1	-0.00165565	0.904859	0.0227894	0.388135	0	12	24	359	55	6	0	153	9	1	11	47	0	30	77	749	115	25	0	309	46	8	21	121	0	12.4401	25.5352	336.448
lcl|AOSW02000167.1_cds_RZR69319.1_1105	NO	TRUE	TRUE	RZR69319.1	0.995211	0.00473568	0.631221	0.063064	NA	0.111877	2.11064	NA	-0.00543175	NA	0.209771	4.46638	NA	0.00161642	NA	0.17391	3.0014	18	23	391	1405	287	340	26	7116	2868	507	21	3079	31	72	928	3333	680	834	74	16804	6668	1141	47	7258	17.9003	24.6085	420.664	1307.18
lcl|AOSW02000167.1_cds_RZR69320.1_1101	NO	TRUE	TRUE	RZR69320.1	0.995211	-0.0112992	0.891879	0.0101154	0.709131	0.0887405	0.223566	1	-0.00697021	0.44567	0.192027	1.00045	1	-0.00118411	0.902855	0.0288661	0.012235	11	9	65	43	33	36	15	72	75	14	13	62	25	25	137	94	75	79	32	162	171	27	36	140	11.2222	9.49338	69.6453	40.2057
lcl|AOSW02000167.1_cds_RZR69321.1_1109	NO	TRUE	TRUE	RZR69321.1	0.995211	-0.00266671	0.658572	0.0533016	0.751777	0.0741408	2.1083	1	-0.00645148	0.310208	0.181764	4.82424	1	0.00200285	0.544889	0.130241	2.65976	7	23	84	414	67	74	9	3185	454	113	1	629	13	46	177	818	141	155	14	6475	920	236	2	1293	7.17513	24.1982	89.9357	387.444
lcl|AOSW02000167.1_cds_RZR69322.1_1108	NO	TRUE	TRUE	RZR69322.1	0.968332	-0.0264039	0.657473	0.0533452	0.959963	0.0160235	2.26354	1	-0.00629974	0.420369	0.144892	4.75544	1	0.00202174	0.744828	0.0687044	1.82603	83	29	77	978	106	41	31	6204	285	276	12	386	143	84	175	1920	207	94	69	12421	581	533	30	959	89.6288	29.6775	81.7622	924.008
lcl|AOSW02000167.1_cds_RZR69323.1_1107	NO	TRUE	TRUE	RZR69323.1	0.999142	0.00165954	0.638642	0.0600067	0.708076	0.0852127	1.66655	1	-0.00503295	0.314777	0.165726	4.41814	1	0.00241581	0.484889	0.145952	3.04841	0	11	43	152	20	32	2	828	441	61	2	438	4	30	122	389	52	92	9	2254	1111	150	4	1164	0	12.2669	46.4651	134.913
lcl|AOSW02000167.1_cds_RZR69324.1_1106	NO	TRUE	TRUE	RZR69324.1	0.995211	0.00264543	0.691504	0.0473201	0.707263	0.087907	2.3625	1	-0.00493305	0.325171	0.173834	4.60633	1	0.00172381	0.514372	0.141592	2.90184	6	10	80	382	80	69	6	2017	442	148	1	550	11	18	164	782	166	144	16	4141	924	299	2	1174	5.97747	10.6886	86.0444	355.532
lcl|AOSW02000879.1_cds_RZR59537.1_10892	NO	TRUE	FALSE	RZR59537.1	0.953777	0.031757	0.859018	0.0110015	0.986314	0.00736599	0.19684	1	0.00672371	0.981136	0.00698515	0.146053	1	0.00507572	0.638841	0.0993527	0.883564	0	10	2	0	4	7	0	2	7	18	8	2	3	25	5	1	18	23	16	7	12	40	15	6	0	10.8951	2.14286	0
lcl|AOSW02000167.1_cds_RZR69325.1_1113	NO	TRUE	TRUE	RZR69325.1	0.995211	-0.00431303	0.665682	0.0516859	0.820654	0.0560384	1.90964	1	-0.00436117	0.349917	0.175282	4.2847	1	0.00249279	0.556937	0.132056	2.51307	28	31	174	695	143	117	22	4255	618	402	8	891	33	71	336	1310	284	240	58	8203	1267	816	26	1730	26.9591	33.7799	188.232	642.322
lcl|AOSW02000167.1_cds_RZR69326.1_1112	NO	TRUE	TRUE	RZR69326.1	0.995211	-0.00295886	0.695558	0.0464204	NA	0.0606019	1.95752	NA	-0.0051204	NA	0.158535	4.56024	NA	0.00246279	NA	0.122015	2.75329	9	17	251	809	143	178	13	5908	988	426	6	1329	24	43	597	2021	337	442	31	14403	2626	960	14	3583	8.64396	18.5505	271.651	747.283
lcl|AOSW02000167.1_cds_RZR69327.1_1111	NO	TRUE	TRUE	RZR69327.1	0.99935	0.00151921	0.8085	0.0264191	0.715708	0.0848856	2.57165	1	-0.00539489	0.372679	0.147982	4.5354	1	0.000597357	0.617082	0.103255	2.33121	20	0	53	411	89	63	19	1775	217	136	3	266	40	0	139	870	189	134	38	3993	614	274	6	651	20.9528	0	56.6835	386.853
lcl|AOSW02000167.1_cds_RZR69328.1_1110	NO	TRUE	TRUE	RZR69328.1	0.997091	-0.00215092	0.736251	0.0398827	0.800208	0.0615828	2.76028	1	-0.00417642	0.374305	0.153324	4.86615	1	0.00191368	0.582435	0.117769	2.76685	36	17	200	1560	251	117	26	7487	675	607	8	988	54	24	452	3181	506	281	52	15538	1764	1172	14	2492	37.9305	17.6225	213.198	1467.41
lcl|AOSW02000168.1_cds_RZR69315.1_1114	NO	TRUE	TRUE	RZR69315.1	0.995211	0.00449717	0.879039	0.0135877	0.438838	0.237257	0.251403	1	-0.00255657	0.336058	0.319028	0.548665	1	-0.00101468	0.671276	0.105137	0.281633	247	244	821	451	729	699	270	637	909	240	510	925	422	416	1711	805	1326	1373	523	1160	1880	451	1083	1900	234.667	267.871	890.313	415.559
lcl|AOSW02000169.1_cds_RZR69250.1_1165	NO	TRUE	TRUE	RZR69250.1	0.995211	-0.00258485	0.763175	-0.0527107	0.731682	-0.0660969	-0.274677	1	0.000323357	0.396386	-0.300093	-0.578545	1	-0.000435389	0.47374	-0.190487	-0.466056	775	1649	778	912	1274	925	846	865	398	820	777	691	1218	2848	1679	1431	2277	1969	1588	1484	1019	1476	1589	1625	780.774	1751.55	835.275	850.674
lcl|AOSW02000169.1_cds_RZR69251.1_1119	NO	TRUE	TRUE	RZR69251.1	0.995211	-0.00600678	0.831094	-0.0246449	0.560118	-0.133005	-0.105806	1	0.000915322	0.349873	-0.323549	-0.371121	1	9.39234e-05	0.537663	-0.162732	-0.416888	1637	1321	815	1392	1903	895	1594	1580	263	1477	1351	372	3481	3413	2525	3587	4727	2506	3804	3638	833	3218	3656	1308	1569.57	1442.83	882.324	1285.34
lcl|AOSW02000169.1_cds_RZR69252.1_1118	NO	TRUE	TRUE	RZR69252.1	0.995211	0.00463092	0.875314	-0.0131412	0.649287	-0.104864	0.615469	1	0.00616646	0.34812	-0.289825	0.243848	1	0.000648044	0.806193	-0.0594837	0.217334	8175	3066	2921	12848	12191	2775	5458	13844	595	10243	8011	968	17033	6788	6847	27787	25397	6479	12210	30283	1508	20927	18428	2392	8415.48	3218.2	3125.28	12033.6
lcl|AOSW02000169.1_cds_RZR69253.1_1121	NO	TRUE	TRUE	RZR69253.1	0.995211	0.0014876	0.644881	0.0747036	0.501973	0.138956	-0.034453	1	-0.00114463	0.186433	0.486108	0.314586	1	0.000249012	0.305748	0.268729	0.244374	287	268	381	369	378	374	376	407	415	299	593	406	591	617	856	774	799	802	829	889	926	625	1306	902	295.549	281.249	407.621	345.633
lcl|AOSW02000169.1_cds_RZR69254.1_1120	NO	TRUE	TRUE	RZR69254.1	0.959308	0.00388731	0.830826	0.0402032	0.501973	0.138254	0.511047	1	-0.000469292	0.343273	0.332494	0.621859	1	4.8404e-06	0.419996	0.205586	0.389641	329	479	445	632	958	637	816	895	386	724	603	565	675	1065	976	1329	1988	1357	1718	1952	874	1466	1294	1224	344.133	498.463	474.913	593.701
lcl|AOSW02000169.1_cds_RZR69255.1_1115	NO	TRUE	TRUE	RZR69255.1	0.995211	-0.0123129	0.816993	0.0249898	0.402471	-0.307755	-1.68505	1	0.00516447	0.770131	-0.0762576	-0.327379	0.500446	0.0718115	0.845742	0.044587	0.444529	2048	825	498	675	436	191	2303	243	290	643	4134	719	3946	1624	1057	1324	835	405	4714	493	700	1247	8550	1746	2194.07	847.755	529.464	636.842
lcl|AOSW02000169.1_cds_RZR69256.1_1117	NO	TRUE	TRUE	RZR69256.1	0.0946493	-0.303613	0.72052	-0.0635702	0.207452	-0.330918	-0.524816	1	-0.00177867	0.371547	-0.31829	-0.335766	1	-0.000464082	0.0356478	-0.658694	-0.916651	603	391	535	477	607	265	533	562	230	335	384	205	1162	807	1229	959	1202	574	1064	1160	547	656	820	474	646.661	401.574	568.711	450.116
lcl|AOSW02000169.1_cds_RZR69258.1_1123	NO	TRUE	TRUE	RZR69258.1	0.995211	-0.00168226	0.857042	0.0195127	0.912264	0.0260355	-0.33041	1	-0.000662916	0.634775	0.164071	-0.0591618	1	8.44699e-05	0.836207	0.0528828	-0.154355	848	583	1619	857	966	1096	871	957	1194	883	857	1411	2032	1385	3767	1974	2214	2477	2041	2159	2749	1934	2030	3215	857.893	617.823	1737.03	800.019
lcl|AOSW02000169.1_cds_RZR69259.1_1122	NO	TRUE	TRUE	RZR69259.1	0.973296	0.00655132	0.965834	0.00479884	1	-0.000705563	0.0399753	1	0.00107807	0.915889	-0.0473687	-0.0716186	1	0.000380187	0.836505	0.0529566	0.169928	901	394	750	1018	1041	574	585	1006	442	845	1350	501	1943	839	1738	2146	2173	1345	1349	2233	1118	1741	2993	1253	930.528	412.828	802.035	954.053
lcl|AOSW02000169.1_cds_RZR69260.1_1163	NO	TRUE	TRUE	RZR69260.1	0.995211	-0.000520825	0.901723	0.0191499	0.846459	0.0437961	0.236926	1	-0.000879125	0.621328	0.171204	0.338079	1	-0.000154024	0.869629	0.0398443	0.0952535	1922	1691	2515	2619	3748	2306	3278	3022	1736	2654	2628	1964	3472	3337	5052	5118	7166	4615	6649	5968	3478	5063	5303	3950	2045.77	1743.54	2676.65	2468.09
lcl|AOSW02000169.1_cds_RZR69261.1_1162	NO	TRUE	TRUE	RZR69261.1	NA	0.00261684	NA	-0.0295564	0.67654	-0.0928717	0.527398	1	0.00312602	0.311072	-0.33212	-0.202801	1	1.69298e-05	0.632255	-0.118791	-0.226985	4441	843	889	5931	4297	1069	3118	2604	380	2911	2281	833	8461	1718	2052	11688	8360	2388	6342	5157	1011	5528	4849	1974	4789.93	863.229	944.161	5602.39
lcl|AOSW02000169.1_cds_RZR69262.1_1164	NO	TRUE	TRUE	RZR69262.1	0.573266	0.0291788	0.952452	0.00880145	0.300524	0.24155	0.310894	1	0.000329741	0.551264	0.210977	0.011999	1	-0.000514423	0.445527	0.199393	0.225156	3703	4247	6238	5317	8449	7715	4038	5573	4706	5391	6711	6434	8132	9858	14868	11656	18234	18174	9404	12590	12015	11572	15678	16107	3769.34	4485.35	6686.19	4969.36
lcl|AOSW02000169.1_cds_RZR69263.1_1170	NO	TRUE	TRUE	RZR69263.1	0.999924	-0.000367903	0.962874	0.00482156	0.534223	-0.148076	-0.334759	1	0.00279356	0.513213	-0.217025	-0.26548	1	0.00220609	0.968526	-0.0109162	0.0566082	1425	963	582	1239	1155	530	1050	1475	335	1273	1827	543	2666	1935	1194	2409	2249	1054	2121	2894	566	2430	3694	1057	1508.66	995.722	619.934	1166.48
lcl|AOSW02000169.1_cds_RZR69264.1_1171	NO	TRUE	TRUE	RZR69264.1	0.995211	0.00233244	0.813642	-0.035153	0.813842	-0.0473687	0.467718	1	0.00141628	0.38226	-0.299547	0.0491174	1	-0.000181017	0.68413	-0.102537	-0.0567086	1353	1246	704	2100	2551	1007	1470	2077	275	1669	1463	427	2575	2595	1533	4231	5124	2204	3084	4293	654	3300	3119	1019	1423.59	1292.57	750.622	1974.87
lcl|AOSW02000169.1_cds_RZR69265.1_1168	NO	TRUE	TRUE	RZR69265.1	0.970533	0.00275568	0.638642	0.078378	0.556485	0.121127	-0.0260827	1	-0.00040747	0.280729	0.378266	0.192071	1	0.000486828	0.281948	0.271865	0.23274	709	841	1038	900	1254	973	945	1107	978	886	1484	1166	1263	1737	2080	1724	2272	1934	1816	2039	2102	1592	2882	2368	756.206	866.2	1104.36	848.452
lcl|AOSW02000169.1_cds_RZR69266.1_1156	NO	TRUE	TRUE	RZR69266.1	0.995211	-0.00221321	0.858047	0.0210507	0.882171	0.0328639	-0.0521657	1	-0.000963507	0.569402	0.200606	0.238339	1	-2.8023e-05	0.857894	0.0457851	-0.0420593	3069	1466	2974	2568	3518	2630	2631	3323	2882	2636	2492	3069	5800	2996	6163	5133	6837	5442	5421	6682	6311	4968	5005	6458	3261.24	1512.86	3165.98	2419.31
lcl|AOSW02000169.1_cds_RZR69267.1_1137	NO	TRUE	TRUE	RZR69267.1	0.995211	-0.00292329	0.899932	-0.0120665	0.58192	-0.129179	0.162079	1	0.00204967	0.39366	-0.274093	0.16714	1	0.000523585	0.728269	-0.085793	-0.0691676	2910	1205	1062	2958	3368	1068	3043	3137	318	2663	2488	597	5879	2586	2492	6210	6878	2442	6630	6636	1084	5297	5462	1515	3056.32	1251.23	1132.65	2780.83
lcl|AOSW02000169.1_cds_RZR69268.1_1136	NO	TRUE	TRUE	RZR69268.1	0.853726	-0.0522291	0.830826	-0.0177452	0.335915	-0.347876	0.0148716	1	0.00200945	0.302403	-0.236513	0.446004	1	0.000731886	0.332678	-0.283781	-0.335633	62	21	0	58	50	3	62	47	0	38	9	0	605	132	22	493	480	46	616	663	0	481	212	6	54.0096	24.4009	0	52.241
lcl|AOSW02000169.1_cds_RZR69269.1_1135	NO	TRUE	TRUE	RZR69269.1	0.995211	0.0046263	0.932822	0.00754735	0.890702	-0.034487	-0.455893	1	0.00173814	0.905428	-0.0388383	-0.264306	1	0.00130237	0.885596	0.0338168	0.164319	207	25	29	74	85	68	108	73	34	82	232	47	387	53	59	154	186	124	236	168	76	162	448	97	219.819	25.8082	30.8753	69.707
lcl|AOSW02000169.1_cds_RZR69270.1_1134	NO	TRUE	TRUE	RZR69270.1	0.813249	0.0105672	0.841743	0.0302345	0.76896	0.0596441	-0.251971	1	0.000896011	0.779491	0.109516	-0.274632	1	0.000468542	0.502209	0.17454	0.194617	886	1525	1144	895	1438	1383	844	1149	948	1054	2243	1275	1544	3302	2469	1721	2574	2920	1708	2230	2264	1809	5077	2921	894.083	1618.35	1227.89	835.086
lcl|AOSW02000169.1_cds_RZR69271.1_1177	NO	TRUE	TRUE	RZR69271.1	0.922946	-0.0106812	0.811695	-0.0402969	0.963849	0.0120586	-0.258495	1	-0.00267513	0.973021	-0.0200817	-0.425859	1	-0.00281163	0.471166	-0.193075	-0.817042	66	141	75	63	98	111	79	68	55	43	66	57	131	281	183	153	206	226	188	155	124	93	161	134	67.6371	148.363	80.3024	58.9565
lcl|AOSW02000169.1_cds_RZR69272.1_1150	NO	TRUE	TRUE	RZR69272.1	0.995211	0.00477512	0.870387	0.0135206	0.56848	-0.147769	-0.714278	1	0.00938156	0.594478	-0.152024	-0.414484	0.968884	0.0111346	0.843148	0.0480377	0.417271	19701	8283	7437	11079	10853	5135	7672	19664	2878	14114	37292	4818	38369	17174	17004	22309	21273	11410	16104	39865	7639	27047	81554	11766	20746.3	8588.74	7928.46	10420.4
lcl|AOSW02000876.1_cds_RZR59565.1_10861	NO	TRUE	FALSE	RZR59565.1	0.999924	0.000125128	0.941863	0.00613835	0.983822	-0.00770527	0.554416	1	0.000255474	0.975078	0.0128999	0.447423	1	0.000497137	0.929419	0.0216071	0.358479	3	6	7	2	5	8	5	8	2	6	5	7	8	7	15	20	13	17	15	17	11	17	9	16	3.13068	6.2516	7.47331	1.87799
lcl|AOSW02000876.1_cds_RZR59566.1_10824	NO	TRUE	FALSE	RZR59566.1	0.975612	-0.025029	0.984047	-0.0011907	0.501511	-0.178206	-1.18297	1	0.00504383	0.53811	-0.0893823	0.241504	1	0.0073726	0.781297	-0.0565164	-0.0571945	10	4	0	2	4	0	3	6	0	2	6	0	11	2	0	0	8	0	6	12	0	2	14	0	10.1569	4.25178	0	1.87353
lcl|AOSW02000169.1_cds_RZR69273.1_1149	NO	TRUE	TRUE	RZR69273.1	0.988653	-0.0031786	0.861748	-0.0218693	0.946521	-0.0175541	0.321549	1	-0.000489636	0.880403	-0.0650325	0.408922	1	-0.000435265	0.713116	-0.0930228	-0.108564	6368	4857	4243	7931	10424	5453	9823	9729	2301	5996	6335	3325	10594	8831	8994	14012	18151	11322	18167	17641	6257	10157	12356	7891	6669.62	5050.83	4527.28	7452.17
lcl|AOSW02000169.1_cds_RZR69274.1_1151	NO	TRUE	TRUE	RZR69274.1	0.625309	0.0225547	0.958035	-0.00783749	0.473699	0.152004	0.703828	1	0.000533518	0.841089	0.0810476	0.291786	1	-0.000594296	0.668035	0.108467	0.338043	2533	2707	4102	5557	8780	4717	3633	6042	2609	5612	4272	3460	4959	5708	8875	11203	17208	10121	7550	12402	5810	10759	9010	7731	2685.88	2796.69	4368.29	5233.22
lcl|AOSW02000169.1_cds_RZR69275.1_1148	NO	TRUE	TRUE	RZR69275.1	0.731455	-0.0449388	0.876422	-0.014493	0.539563	-0.16067	-0.744596	1	-0.000519381	0.589651	-0.163844	-0.410727	1	2.13831e-05	0.467583	-0.199943	-0.955712	5938	7192	3096	3750	5253	2816	9043	2653	1199	2486	5114	1775	12482	16365	7697	8416	11330	7072	20971	6045	3407	5326	12338	4853	6080.11	7571.08	3315.33	3508.75
lcl|AOSW02000876.1_cds_RZR59570.1_10828	NO	FALSE	FALSE	RZR59570.1	NA	-0.0095297	0.96059	-0.00265073	0.801196	-0.0424529	#NUM!	1	0.00186755	0.780565	-0.0228561	#NUM!	1	0.00249861	0.854274	-0.0230281	-1.95016	4	0	0	0	0	0	0	0	0	1	0	0	7	0	0	0	0	0	0	0	0	3	0	0	4.14492	0	0	0
lcl|AOSW02000169.1_cds_RZR69276.1_1146	NO	TRUE	TRUE	RZR69276.1	0.995211	-0.00239642	0.908099	0.0154653	0.973428	0.00996806	-0.458933	1	-0.000726735	0.735522	0.130067	-0.262895	1	1.0458e-05	0.953796	0.016547	-0.221552	9135	16100	18909	10640	13883	13716	12715	12024	12092	8429	18210	15823	19548	38835	46572	24528	31062	33447	31001	28044	30224	18612	44244	40113	9071.8	17239.5	20348.2	9896.51
lcl|AOSW02000169.1_cds_RZR69277.1_1147	NO	TRUE	TRUE	RZR69277.1	0.939721	-0.0109712	0.85654	0.0210464	0.882973	-0.0323074	-0.407149	1	-0.000835338	0.778095	0.103078	0.139611	1	0.000392033	0.990488	0.00392082	-0.12702	648	1098	521	611	869	631	1552	547	553	608	1072	693	1269	2390	1118	1234	1733	1382	3206	1151	1241	1225	2340	1537	676.443	1143.85	556.2	573.761
lcl|AOSW02000169.1_cds_RZR69278.1_1144	NO	TRUE	TRUE	RZR69278.1	0.739799	0.0175175	0.837745	0.0293546	0.309467	0.241236	-0.153567	1	-2.95931e-05	0.351541	0.333994	-0.0416967	1	-0.000180731	0.303807	0.278932	0.0119838	161	148	180	176	261	254	142	175	176	180	219	219	737	1538	1747	1034	1441	1724	948	1071	1813	921	1703	1963	121.763	179.869	215.49	138.15
lcl|AOSW02000876.1_cds_RZR59574.1_10830	NO	TRUE	FALSE	RZR59574.1	NA	0.0310662	0.980987	0.00121676	0.80901	0.0409869	4.09464	1	0.00580382	1	0	#NUM!	1	0.00042831	0.751665	0.03949	5.11169	0	0	0	3	1	0	0	0	0	0	0	6	0	0	1	5	3	0	0	0	0	1	0	13	0	0	0	2.83392
lcl|AOSW02000169.1_cds_RZR69279.1_1145	NO	TRUE	TRUE	RZR69279.1	0.995211	0.00380547	0.925882	0.0117943	0.990862	-0.00510658	-0.370227	1	0.00078832	0.985897	-0.0133167	-0.421652	1	0.000487394	0.81226	0.0609063	0.0365104	346	732	466	389	564	470	395	461	319	397	1029	394	650	1541	981	812	1151	967	856	971	678	766	2267	827	351.161	774.342	499.716	363.36
lcl|AOSW02000169.1_cds_RZR69280.1_1152	NO	TRUE	TRUE	RZR69280.1	0.995211	-0.000619724	0.830826	-0.0419302	0.896965	-0.03172	-0.184232	1	0.000172729	0.608344	-0.180484	-0.342687	1	-0.000437608	0.667555	-0.106676	-0.395993	327	305	245	251	457	276	305	257	158	264	278	231	709	637	533	533	931	579	675	539	385	519	596	526	344.581	316.146	261.162	236.109
lcl|AOSW02000169.1_cds_RZR69281.1_1166	NO	TRUE	TRUE	RZR69281.1	0.999924	-0.00016233	0.80723	0.0452537	0.7239	0.0684233	-0.220479	1	-0.000936943	0.362167	0.326236	0.126735	1	0.00016252	0.601667	0.13402	0.0747846	527	895	1050	663	950	884	816	792	1027	649	1185	1098	985	1821	2174	1314	1888	1825	1665	1576	2202	1248	2413	2308	547.436	934.836	1121.82	622.025
lcl|AOSW02000169.1_cds_RZR69282.1_1167	NO	TRUE	TRUE	RZR69282.1	0.995211	-0.00230493	0.897363	-0.0149256	0.991293	0.00499398	0.0174098	1	-0.000463381	0.970974	-0.0207409	-0.165297	1	-0.000468462	0.826454	-0.0563084	-0.39412	39	21	37	41	44	28	25	38	25	27	31	26	69	44	76	82	89	61	51	75	53	44	68	54	40.6172	21.9042	39.5144	38.4846
lcl|AOSW02000169.1_cds_RZR69283.1_1169	NO	TRUE	TRUE	RZR69283.1	0.936748	0.0187569	0.831094	0.0235316	0.809196	-0.0508842	-0.790481	1	0.0102765	0.83618	-0.0694945	-0.686523	0.968884	0.00944115	0.567818	0.147924	0.641194	851	1629	687	761	848	603	732	847	461	889	4413	662	1736	3614	1519	1657	1780	1345	1687	1918	1027	1920	9855	1481	864.88	1721.92	736.545	711.029
lcl|AOSW02000876.1_cds_RZR59580.1_10841	NO	TRUE	FALSE	RZR59580.1	NA	0.0140013	0.930898	-0.00542009	0.816144	0.048331	5.59319	1	-0.000891759	0.961171	0.00788375	4.35555	1	-0.00468348	0.987421	0.003251	4.85812	0	0	0	1	6	1	1	1	0	1	0	0	1	0	0	3	14	3	2	5	0	6	4	1	0	0	0	0.883941
lcl|AOSW02000876.1_cds_RZR59581.1_10844	NO	FALSE	FALSE	RZR59581.1	NA	0	NA	0	NA	0	#NUM!	NA	0	NA	0	#NUM!	NA	0	NA	0	#NUM!	0	0	0	0	0	0	0	0	0	0	0	0	0	0	0	0	0	0	0	0	0	0	0	0	0	0	0	0
lcl|AOSW02000876.1_cds_RZR59582.1_10843	NO	TRUE	FALSE	RZR59582.1	0.848403	-0.0518517	0.869289	-0.0109167	0.684517	-0.10213	-1.10787	1	-0.00182366	0.719613	-0.0719617	-0.367756	1	-0.000520342	0.567818	-0.136483	-1.34015	0	10	7	4	5	2	2	10	1	2	2	2	3	20	12	9	11	0	4	19	6	3	10	5	0	10.8867	7.50322	3.62829
lcl|AOSW02000169.1_cds_RZR69284.1_1172	NO	TRUE	TRUE	RZR69284.1	0.995211	-0.00618938	0.482278	0.0894556	0.963834	-0.0126203	-0.567189	1	-0.000503285	0.451769	0.222162	0.614177	1	0.00351697	0.556481	0.15376	0.537037	523	744	1067	513	549	768	1257	949	1371	1188	293	2205	1073	1826	2509	1149	1262	1783	2889	2129	3258	2545	678	5160	498.313	815.506	1156.47	473.015
lcl|AOSW02000169.1_cds_RZR69285.1_1173	NO	TRUE	TRUE	RZR69285.1	0.970533	-0.00265473	0.853085	0.0299367	0.881106	-0.0355682	-0.253904	1	-0.000456414	0.829994	0.0840828	-0.0221901	1	0.000511584	0.958963	0.0142688	-0.122089	2022	1537	1831	1886	2123	1582	2367	2222	1172	1567	2500	1666	4359	3726	4390	4278	4668	3646	5433	5000	2880	3392	5896	4039	2018.73	1640.87	1968.66	1756.07
lcl|AOSW02000169.1_cds_RZR69286.1_1153	NO	TRUE	TRUE	RZR69286.1	0.995211	0.0164474	0.831539	0.0153301	NA	0.0665404	-0.258934	NA	1.35439e-06	NA	0.0638994	2.09445	NA	0.00143956	NA	0.0900344	1.91526	0	14	344	116	119	132	0	106	1383	148	6	1347	0	81	1542	450	407	624	5	410	5269	539	41	5674	0	16.4846	391.589	93.2471
lcl|AOSW02000169.1_cds_RZR69287.1_1131	NO	TRUE	TRUE	RZR69287.1	0.961856	-0.00471511	0.932822	-0.0123036	0.665739	-0.0850985	0.167478	1	3.26472e-06	0.691321	-0.14865	0.176926	1	0.000155295	0.693418	-0.100141	-0.0607929	2663	1255	1926	3000	3491	1417	2682	3279	1147	2763	2002	1378	4907	2539	3873	6000	6840	2947	5481	6641	2229	5380	4114	2825	2812.25	1299.37	2052.35	2823.12
lcl|AOSW02000169.1_cds_RZR69288.1_1132	NO	TRUE	TRUE	RZR69288.1	0.995211	-0.00178485	0.831094	-0.0233259	0.619103	-0.111145	0.528815	1	0.00208428	0.332012	-0.324036	0.278421	1	0.000134815	0.620402	-0.123793	0.0103065	5247	1793	2016	6865	7576	2036	5093	7013	496	5610	3784	871	9791	3736	4321	13721	14708	4319	10389	14154	1175	10787	7958	2031	5605.43	1845.16	2144.33	6473.68
lcl|AOSW02000169.1_cds_RZR69289.1_1133	NO	TRUE	TRUE	RZR69289.1	0.967373	-0.00720214	0.96059	-0.00583757	0.589441	-0.112713	0.00925949	1	0.000222452	0.642693	-0.164673	0.208058	1	0.000397137	0.722317	-0.0901137	-0.0380965	3266	1172	2079	3559	3238	1352	2973	3876	1122	3111	2365	1432	6011	2421	4711	6995	6312	2974	6150	7746	3022	5959	5035	3608	3521.43	1200.33	2208.11	3361.61
lcl|AOSW02000169.1_cds_RZR69290.1_1128	NO	TRUE	TRUE	RZR69290.1	0.704191	0.0507347	0.830826	0.0258473	0.439364	0.239174	0.939705	1	0.000397074	0.419255	0.248799	0.811447	1	0.000101097	0.302837	0.337883	1.02093	49	73	152	132	195	265	111	175	165	231	89	265	87	142	335	283	386	556	230	361	394	469	189	556	51.3301	75.906	162.179	124.035
lcl|AOSW02000876.1_cds_RZR59590.1_10814	NO	TRUE	FALSE	RZR59590.1	0.995211	-0.0124832	0.736027	0.041012	0.985298	-0.00765853	#NUM!	1	-0.00138465	0.537905	0.111156	2.21956	1	0.00543749	0.648408	0.101089	1.71657	2	2	0	1	0	1	2	1	6	2	2	5	0	4	0	0	0	0	5	0	12	2	5	9	2.09566	2.07792	0	0.939363
lcl|AOSW02000169.1_cds_RZR69291.1_1129	NO	TRUE	TRUE	RZR69291.1	0.995211	0.00232116	0.961542	-0.00653521	0.71055	0.0725002	-0.0229333	1	-0.000329679	0.825579	0.0888004	-0.166783	1	-0.000564571	0.925704	0.0248894	-0.141223	2799	3487	3592	2778	4479	4337	2803	2835	2514	2693	2884	3706	4773	7397	8515	5327	8427	10046	5852	5831	7028	5187	6264	9536	2340.48	4079.4	4038.53	2440.92
lcl|AOSW02000876.1_cds_RZR59592.1_10817	NO	TRUE	FALSE	RZR59592.1	0.946256	-0.0274318	0.984479	0.00141586	0.552523	-0.17244	-2.48839	1	0.000882912	0.694761	-0.0913788	-2.60388	1	0.00234951	0.795042	-0.0606323	-1.26634	13	6	9	2	4	2	3	6	2	2	14	2	29	14	19	5	10	0	1	13	0	6	23	3	13.1827	6.35005	9.65247	1.86787
lcl|AOSW02000169.1_cds_RZR69292.1_1130	NO	TRUE	TRUE	RZR69292.1	0.862858	0.00743266	0.977918	0.00390202	0.462488	0.154829	0.772104	1	-9.79669e-05	0.606253	0.180898	0.624986	1	-0.000616291	0.6418	0.114965	0.433647	524	438	635	1049	1568	828	916	1292	463	1094	772	544	989	930	1307	2024	3037	1671	1874	2578	1006	2100	1572	1197	561.499	450.029	675.096	989.739
lcl|AOSW02000169.1_cds_RZR69293.1_1124	NO	TRUE	TRUE	RZR69293.1	0.988653	-0.0104785	0.844433	-0.0194719	0.525209	-0.173253	0.438698	1	0.00123255	0.35281	-0.291214	0.359794	1	0.000243507	0.543966	-0.160529	-0.0998914	5902	1167	1478	7055	6485	1429	5495	6939	533	5446	2956	774	11082	2302	3155	13501	12284	3017	10887	13423	1168	10211	5897	1733	6385.22	1193.12	1568.95	6667.69
lcl|AOSW02000169.1_cds_RZR69294.1_1125	NO	TRUE	TRUE	RZR69294.1	0.643409	0.0151872	0.831094	-0.0365318	0.619103	0.0994519	0.950979	1	0.000873151	0.877562	-0.0648688	0.605552	1	-0.000823025	0.902851	0.0313884	0.469803	1324	1036	1037	2677	4220	1686	2219	2982	655	2768	1467	1009	2612	2250	2564	5470	8372	3952	4705	6174	1788	5428	3214	2816	1411.91	1067.14	1103.32	2523.6
lcl|AOSW02000169.1_cds_RZR69295.1_1126	NO	TRUE	TRUE	RZR69295.1	0.975612	-0.00438156	0.857042	0.0235989	0.825864	0.0455611	-0.211275	1	-0.00226177	0.418305	0.285916	0.143546	1	-0.000219441	0.89334	0.0346393	-0.157737	800	1521	1504	1012	1452	1419	1239	1478	1412	943	1337	1488	1526	3209	3225	2091	2930	3042	2590	3100	3266	1895	2894	3263	822.621	1597.47	1609.46	947.653
lcl|AOSW02000169.1_cds_RZR69296.1_1127	NO	TRUE	TRUE	RZR69296.1	0.978926	0.00343889	0.941863	-0.0105794	0.803166	0.0509566	0.620261	1	0.000143287	0.988139	0.0122063	0.462656	1	-0.000367516	0.936332	0.0216019	0.19061	2288	1513	2326	3918	5111	2629	3370	4835	1153	3128	3120	1754	4349	3088	4757	7717	9809	5405	6867	9644	2410	5943	6377	3585	2413.48	1567.44	2479.04	3686.24
lcl|AOSW02000169.1_cds_RZR69297.1_1143	NO	TRUE	TRUE	RZR69297.1	0.995211	-0.00039051	0.977918	0.00440962	1	0.00133305	0.358353	1	-0.000182897	0.956639	0.0294595	0.447005	1	7.24507e-06	0.994534	0.00275138	0.151156	1927	1710	1948	3039	4054	1880	3033	4022	1207	2683	2829	1439	3571	3592	4412	6046	7948	4149	6265	8053	3051	5175	6039	3473	2065.5	1756.7	2070.91	2867.47
lcl|AOSW02000169.1_cds_RZR69298.1_1142	NO	TRUE	TRUE	RZR69298.1	0.859223	0.0081543	0.831094	0.0335698	0.536707	0.128479	-0.0606874	1	9.90207e-05	0.469975	0.251762	-0.117954	1	5.53432e-05	0.42885	0.205949	0.117159	280	442	461	370	514	497	331	397	412	357	565	585	570	996	923	788	1015	1014	706	876	793	712	1234	1140	292.29	460.456	492.146	347.449
lcl|AOSW02000876.1_cds_RZR59600.1_10831	NO	FALSE	FALSE	RZR59600.1	NA	0	NA	0	NA	0	#NUM!	NA	0	NA	0	#NUM!	NA	0	NA	0	#NUM!	0	0	0	0	0	0	0	0	0	0	0	0	0	0	0	0	0	0	0	0	0	0	0	0	0	0	0	0
lcl|AOSW02000169.1_cds_RZR69300.1_1140	NO	TRUE	TRUE	RZR69300.1	0.715637	-0.0339733	0.812907	-0.0355956	0.704808	-0.0755232	-0.438481	1	-0.00124437	0.663819	-0.147163	-0.475426	1	-0.000732193	0.367305	-0.264475	-0.903698	60	67	62	52	71	43	79	32	25	32	48	23	107	128	128	106	127	91	151	66	61	63	98	63	54.5135	75.3352	67.8964	47.3334
lcl|AOSW02000169.1_cds_RZR69301.1_1139	NO	TRUE	TRUE	RZR69301.1	0.999924	-9.68099e-05	0.984479	0.00221991	0.959963	-0.0132901	0.4504	1	0.000150588	0.973325	-0.0203282	0.500354	1	0.000145983	0.997278	0.00162894	0.242081	9765	4113	7696	15229	15457	6324	12918	14979	4918	12281	10325	6013	17558	8212	16341	28902	28677	13155	25354	28950	11658	22510	20648	13604	10553.4	4207.34	8170.93	14390.3
lcl|AOSW02000169.1_cds_RZR69302.1_1138	NO	TRUE	TRUE	RZR69302.1	0.995211	-0.0010899	0.987307	-0.00175597	0.884542	-0.0328065	-0.284739	1	0.000167618	0.885737	-0.0630322	-0.335461	1	0.000168419	0.929724	-0.0239472	-0.27183	501	531	420	427	627	403	483	508	252	357	750	316	1022	1265	956	954	1345	940	1069	1153	582	790	1675	709	485.007	576.821	453.913	395.099
lcl|AOSW02000876.1_cds_RZR59604.1_10835	NO	TRUE	FALSE	RZR59604.1	0.945579	0.0337199	0.958035	-0.00337424	0.708214	0.0829119	#NUM!	1	0.000901896	0.919132	0.0166485	#NUM!	1	-0.0029789	0.861022	0.0317749	#NUM!	1	0	0	9	0	2	1	3	0	1	1	1	0	0	0	23	2	0	0	10	0	0	2	7	1.02235	0	0	8.43784
lcl|AOSW02000169.1_cds_RZR69303.1_1179	NO	TRUE	TRUE	RZR69303.1	0.975612	0.00719153	0.736251	0.0523731	0.812981	0.0476702	-0.280805	1	0.000231938	0.507941	0.220724	-0.014082	1	0.000868565	0.43228	0.216382	0.543171	2612	3836	2471	1874	3330	3403	3998	2102	2647	1937	9734	3464	5241	8610	5656	4133	7127	7807	9141	4743	6173	4060	22570	7932	2601.04	4101.17	2657.89	1744
lcl|AOSW02000876.1_cds_RZR59606.1_10837	NO	TRUE	FALSE	RZR59606.1	0.697561	-0.0829462	0.869289	-0.0107599	0.604542	-0.13938	-2.57803	1	-0.00274358	0.692914	-0.0786591	-2.29105	1	-0.00047168	0.467583	-0.186632	-2.54029	1	14	19	2	0	4	1	4	2	1	2	3	3	23	40	4	0	8	3	8	4	2	6	6	1.01562	14.7642	20.3313	1.8658
lcl|AOSW02000169.1_cds_RZR69304.1_1178	NO	TRUE	TRUE	RZR69304.1	0.999924	-0.000589941	0.992178	-0.000504906	0.714108	0.0867144	0.108308	1	-0.00257043	0.699628	0.0968422	0.192238	1	-0.0018198	0.974861	0.00800153	-0.312919	70	246	1546	538	938	894	133	833	1005	247	443	959	197	873	4971	1580	2778	2996	374	2671	3457	781	1460	2998	60.7458	282.914	1715.18	481.548
lcl|AOSW02000169.1_cds_RZR69305.1_1175	NO	TRUE	TRUE	RZR69305.1	0.988653	0.00411191	0.780447	0.0492475	0.631415	0.0946029	0.0164744	1	-0.000327674	0.366191	0.32282	0.254944	1	0.000285933	0.429184	0.212998	0.361695	392	895	927	686	1014	951	775	943	938	762	1531	917	695	1780	1866	1318	1912	1911	1516	1831	1911	1431	3087	1893	411.176	929.982	988.876	644.758
lcl|AOSW02000169.1_cds_RZR69306.1_1174	NO	TRUE	TRUE	RZR69306.1	0.705078	-0.0269841	0.989038	0.00115359	0.58157	-0.115997	-1.24617	1	-0.000664745	0.874253	-0.0659741	-0.859732	1	0.000290381	0.664356	-0.110937	-0.845963	735	1583	626	437	510	578	601	479	601	385	837	751	1646	3747	1345	977	1129	1260	1426	1084	1332	774	1957	1654	739.97	1682.09	672.158	407.561
lcl|AOSW02000169.1_cds_RZR69307.1_1176	NO	TRUE	TRUE	RZR69307.1	0.970533	-0.00473638	0.963369	-0.00600415	0.679368	-0.0806915	-0.0469991	1	7.44958e-05	0.741256	-0.127573	0.130038	1	0.000257288	0.76375	-0.0770338	-0.13825	1582	1216	831	1562	2021	889	1338	2298	638	1453	1519	777	2838	2379	1766	2919	3718	1777	2626	4417	1534	2651	2976	1723	1686.45	1252.78	884.198	1472.4
lcl|AOSW02000169.1_cds_RZR69308.1_1159	NO	TRUE	TRUE	RZR69308.1	0.995211	0.00149582	0.884486	-0.0116284	0.562238	-0.155224	0.00219759	1	0.00796402	0.303368	-0.333893	-0.283672	1	0.000953655	0.750259	-0.0756607	-0.0724878	1650	1859	496	2000	2504	716	1763	1998	111	2224	2086	200	3357	3938	1091	4085	5073	1513	3731	4158	252	4429	4461	454	1696.33	1952.67	530.797	1872.76
lcl|AOSW02000169.1_cds_RZR69309.1_1158	NO	TRUE	TRUE	RZR69309.1	0.995211	0.000384257	0.899136	0.0179444	0.983822	0.00710615	0.0722842	1	2.87483e-05	0.867927	0.0700637	0.196718	1	0.000264256	0.848933	0.0478587	0.133981	1789	912	1505	1852	2201	1355	1746	2141	1079	1692	1871	1508	3367	1870	3473	3782	4376	2953	3610	4412	2722	3303	4075	3568	1898.62	941.788	1602.48	1744.36
lcl|AOSW02000169.1_cds_RZR69310.1_1161	NO	TRUE	TRUE	RZR69310.1	0.995211	-0.00842574	0.775292	-0.0403903	0.335097	-0.328233	0.0785214	1	0.00251429	0.141663	-0.663646	-0.320228	1	0.000111224	0.296762	-0.337028	-0.444681	2502	1175	566	2529	2502	645	1697	2009	192	2013	1088	389	4706	2393	1269	5006	4830	1424	3475	4035	442	3929	2306	829	2694.79	1204.07	601.253	2388.29
lcl|AOSW02000169.1_cds_RZR69311.1_1155	NO	TRUE	TRUE	RZR69311.1	0.992086	0.00627787	0.936165	-0.00905627	0.809608	-0.0486569	0.330532	1	0.00294801	0.505736	-0.220421	0.0116459	1	0.000457496	0.966486	-0.0114884	0.179178	1073	735	629	1402	1781	653	1051	1517	237	1297	1558	354	2189	1635	1411	3040	3698	1494	2308	3285	517	2646	3527	807	1094.94	775.19	673.926	1310.95
lcl|AOSW02000169.1_cds_RZR69312.1_1154	NO	TRUE	TRUE	RZR69312.1	0.775234	-0.0139471	0.999953	-1.70976e-05	0.923726	-0.0241439	-0.594321	1	-0.00179683	0.85522	0.0758414	-0.331761	1	-0.000303557	0.744099	-0.0831333	-0.623818	1055	1045	888	711	945	721	715	702	971	590	673	964	2055	2237	1814	1490	1942	1469	1588	1487	1912	1172	1410	1929	1076.31	1102.29	951.461	664.797
lcl|AOSW02000169.1_cds_RZR69313.1_1157	NO	TRUE	TRUE	RZR69313.1	0.995211	-0.00466129	0.964509	0.00482892	0.963336	-0.0121665	-0.817656	1	-0.000517675	0.926364	0.0418453	-0.45213	1	9.84534e-06	0.950391	-0.0172338	-0.516416	828	1216	1389	754	788	734	653	502	1145	554	780	1391	1346	2139	2465	1220	1465	1306	1183	850	2174	809	1394	2472	793.893	1328.15	1503.74	696.227
lcl|AOSW02000170.1_cds_RZR69245.1_1184	NO	TRUE	TRUE	RZR69245.1	0.779366	0.0645402	0.644881	-0.057556	0.984288	0.00780936	1.64811	1	0.0292404	0.281145	-0.199757	-0.906885	1	-0.00404755	0.76165	-0.0620218	2.10867	0	7	11	30	30	18	0	8	0	87	1	0	4	17	26	63	64	42	3	27	0	189	4	5	0	7.31916	11.7163	27.9555
lcl|AOSW02000170.1_cds_RZR69246.1_1181	NO	TRUE	TRUE	RZR69246.1	0.96805	0.0158117	0.971539	0.00307402	0.990433	-0.00565096	-0.0139489	1	0.00262988	0.836359	-0.0599358	0.481904	1	0.000598495	0.864348	0.0402773	0.269825	9	6	6	9	15	11	15	12	1	20	9	8	15	14	11	14	20	15	35	24	4	22	21	13	8.8452	6.46227	6.46768	8.3538
lcl|AOSW02000872.1_cds_RZR59619.1_10810	NO	FALSE	FALSE	RZR59619.1	NA	0	NA	0	NA	0	#NUM!	NA	0	NA	0	#NUM!	NA	0	NA	0	#NUM!	0	0	0	0	0	0	0	0	0	0	0	0	0	0	0	0	0	0	0	0	0	0	0	0	0	0	0	0
lcl|AOSW02000170.1_cds_RZR69247.1_1180	NO	TRUE	TRUE	RZR69247.1	0.995211	0.00781405	0.938743	-0.00521674	0.936522	-0.023606	1.65837	1	0.00274695	0.767178	-0.0519131	0.868146	1	0.00023483	0.933873	-0.018375	1.94077	0	6	5	9	11	4	0	10	2	25	0	2	0	0	12	19	20	6	0	21	4	39	0	6	0	6.22146	5.32501	8.44859
[truncated: 10,808 more rows]
[truncated: 45 more columns]

## Sheet: lists
C filtered	E filtered	G filtered	A_filtered	B_filtered	D_filtered	F_filtered	PHI	Barley >10TPM
[truncated: 4,123 more rows]
